# Supplementary material for: Flash chemistry enables high productivity metalation-substitution of 5-alkyltetrazoles
Source: Chem Sci. 2021 Sep 15;12(40):13413–24. doi: 10.1039/d1sc04176b (PMC8528014; doi:10.1039/d1sc04176b)
Supplement: SC-012-D1SC04176B-s002 [file SC-012-D1SC04176B-s002.cif]

# Electronic Supplementary Material (ESI) for Chemical Science.
# This journal is © The Royal Society of Chemistry 2021

####################################################################### 
# 
# This file contains crystal structure data downloaded from the 
# Cambridge Structural Database (CSD) hosted by the Cambridge 
# Crystallographic Data Centre (CCDC).
# 
# Full information about CCDC data access policies and citation 
# guidelines are available at http://www.ccdc.cam.ac.uk/access/V1 
# 
# Audit and citation data items may have been added by the CCDC. 
# Please retain this information to preserve the provenance of 
# this file and to allow appropriate attribution of the data. 
# 
#######################################################################

data_pca21_a
_database_code_depnum_ccdc_archive 'CCDC 2088099'
loop_
_audit_author_name
_audit_author_address
'Georgina Rosair'
;Heriot Watt University
United Kingdom
;
_audit_update_record             
;
2021-06-04 deposited with the CCDC.	2021-09-15 downloaded from the CCDC.
;
_audit_creation_date             2020-07-15
_audit_creation_method           
;
Olex2 1.3
(compiled 2020.06.28 svn.raecde09e for OlexSys, GUI svn.r6132)
;
_shelx_SHELXL_version_number     2018/3
_chemical_name_common            ?
_chemical_name_systematic        ?
_chemical_formula_moiety         'C31 H29 Cl N4 O'
_chemical_formula_sum            'C31 H29 Cl N4 O'
_chemical_formula_weight         509.03
_chemical_absolute_configuration ?
_chemical_melting_point          ?
loop_
_atom_type_symbol
_atom_type_description
_atom_type_scat_dispersion_real
_atom_type_scat_dispersion_imag
_atom_type_scat_source
C C 0.0181 0.0091 'International Tables Vol C Tables 4.2.6.8 and 6.1.1.4'
H H 0.0000 0.0000 'International Tables Vol C Tables 4.2.6.8 and 6.1.1.4'
Cl Cl 0.3639 0.7018 'International Tables Vol C Tables 4.2.6.8 and 6.1.1.4'
N N 0.0311 0.0180 'International Tables Vol C Tables 4.2.6.8 and 6.1.1.4'
O O 0.0492 0.0322 'International Tables Vol C Tables 4.2.6.8 and 6.1.1.4'

_shelx_space_group_comment       
;
The symmetry employed for this shelxl refinement is uniquely defined
by the following loop, which should always be used as a source of
symmetry information in preference to the above space-group names.
They are only intended as comments.
;
_space_group_crystal_system      orthorhombic
_space_group_IT_number           29
_space_group_name_H-M_alt        'P c a 21'
_space_group_name_Hall           'P 2c -2ac'
loop_
_space_group_symop_operation_xyz
'x, y, z'
'-x, -y, z+1/2'
'x+1/2, -y, z'
'-x+1/2, y, z+1/2'

_cell_length_a                   17.7597(7)
_cell_length_b                   14.3832(5)
_cell_length_c                   10.4096(4)
_cell_angle_alpha                90
_cell_angle_beta                 90
_cell_angle_gamma                90
_cell_volume                     2659.04(17)
_cell_formula_units_Z            4
_cell_measurement_reflns_used    9939
_cell_measurement_temperature    100.0
_cell_measurement_theta_max      74.578
_cell_measurement_theta_min      3.072
_shelx_estimated_absorpt_T_max   0.915
_shelx_estimated_absorpt_T_min   0.612
_exptl_absorpt_coefficient_mu    1.511
_exptl_absorpt_correction_T_max  0.7534
_exptl_absorpt_correction_T_min  0.5897
_exptl_absorpt_correction_type   multi-scan
_exptl_absorpt_process_details   
;
SADABS-2016/2 (Bruker,2016/2) was used for absorption correction.
wR2(int) was 0.1375 before and 0.1019 after correction.
The Ratio of minimum to maximum transmission is 0.7827.
The \l/2 correction factor is Not present.
;
_exptl_absorpt_special_details   ?
_exptl_crystal_colour            colourless
_exptl_crystal_colour_primary    colourless
_exptl_crystal_density_diffrn    1.272
_exptl_crystal_density_meas      ?
_exptl_crystal_density_method    ?
_exptl_crystal_description       plate
_exptl_crystal_F_000             1072
_exptl_crystal_size_max          0.36
_exptl_crystal_size_mid          0.18
_exptl_crystal_size_min          0.06
_exptl_transmission_factor_max   ?
_exptl_transmission_factor_min   ?
_diffrn_reflns_av_R_equivalents  0.0802
_diffrn_reflns_av_unetI/netI     0.0492
_diffrn_reflns_Laue_measured_fraction_full 1.000
_diffrn_reflns_Laue_measured_fraction_max 0.998
_diffrn_reflns_limit_h_max       20
_diffrn_reflns_limit_h_min       -22
_diffrn_reflns_limit_k_max       17
_diffrn_reflns_limit_k_min       -17
_diffrn_reflns_limit_l_max       13
_diffrn_reflns_limit_l_min       -12
_diffrn_reflns_number            37580
_diffrn_reflns_point_group_measured_fraction_full 0.998
_diffrn_reflns_point_group_measured_fraction_max 0.994
_diffrn_reflns_theta_full        67.679
_diffrn_reflns_theta_max         74.603
_diffrn_reflns_theta_min         3.072
_diffrn_ambient_temperature      100.0
_diffrn_detector_area_resol_mean ?
_diffrn_measured_fraction_theta_full 1.000
_diffrn_measured_fraction_theta_max 0.998
_diffrn_measurement_device_type  'Bruker D8Venture'
_diffrn_measurement_method       '\f and \w scans'
_diffrn_radiation_type           CuK\a
_diffrn_radiation_wavelength     1.54178
_diffrn_source                   ?
_diffrn_source_current           1.1
_diffrn_source_power             0.055
_diffrn_source_voltage           50.0
_diffrn_standards_number         0
_reflns_Friedel_coverage         0.882
_reflns_Friedel_fraction_full    0.996
_reflns_Friedel_fraction_max     0.990
_reflns_number_gt                5262
_reflns_number_total             5421
_reflns_special_details          
;
 Reflections were merged by SHELXL according to the crystal
 class for the calculation of statistics and refinement.
 
 _reflns_Friedel_fraction is defined as the number of unique
 Friedel pairs measured divided by the number that would be
 possible theoretically, ignoring centric projections and
 systematic absences.
;
_reflns_threshold_expression     'I > 2\s(I)'
_computing_cell_refinement       'SAINT V8.40A (Bruker, 2016)'
_computing_data_collection       ?
_computing_data_reduction        'SAINT V8.40A (Bruker, 2016)'
_computing_molecular_graphics    'Olex2 1.3 (Dolomanov et al., 2009)'
_computing_publication_material  'Olex2 1.3 (Dolomanov et al., 2009)'
_computing_structure_refinement  'SHELXL 2018/3 (Sheldrick, 2015)'
_computing_structure_solution    'SHELXT  (Sheldrick, 2015)'
_refine_diff_density_max         0.350
_refine_diff_density_min         -0.393
_refine_diff_density_rms         0.079
_refine_ls_abs_structure_details 
;
 Flack x determined using 2214 quotients [(I+)-(I-)]/[(I+)+(I-)]
 (Parsons, Flack and Wagner, Acta Cryst. B69 (2013) 249-259).
;
_refine_ls_abs_structure_Flack   0.039(16)
_refine_ls_extinction_coef       0.0011(3)
_refine_ls_extinction_expression Fc^*^=kFc[1+0.001xFc^2^\l^3^/sin(2\q)]^-1/4^
_refine_ls_extinction_method     'SHELXL-2018/3 (Sheldrick 2018)'
_refine_ls_goodness_of_fit_ref   1.195
_refine_ls_hydrogen_treatment    constr
_refine_ls_matrix_type           full
_refine_ls_number_parameters     338
_refine_ls_number_reflns         5421
_refine_ls_number_restraints     1
_refine_ls_R_factor_all          0.0749
_refine_ls_R_factor_gt           0.0735
_refine_ls_restrained_S_all      1.195
_refine_ls_shift/su_max          0.000
_refine_ls_shift/su_mean         0.000
_refine_ls_structure_factor_coef Fsqd
_refine_ls_weighting_details     
'w=1/[\s^2^(Fo^2^)+8.6951P] where P=(Fo^2^+2Fc^2^)/3'
_refine_ls_weighting_scheme      calc
_refine_ls_wR_factor_gt          0.1876
_refine_ls_wR_factor_ref         0.1885
_refine_special_details          ?
_olex2_refinement_description    
;
1. Fixed Uiso
 At 1.2 times of:
  All C(H) groups, All C(H,H) groups
 At 1.5 times of:
  All C(H,H,H) groups, All O(H) groups
2.a Ternary CH refined with riding coordinates:
 C15(H15)
2.b Secondary CH2 refined with riding coordinates:
 C16(H16A,H16B)
2.c Aromatic/amide H refined with riding coordinates:
 C10(H10), C11(H11), C12(H12), C13(H13), C14(H14), C18(H18), C20(H20),
 C21(H21), C22(H22), C25(H25), C26(H26), C27(H27), C28(H28), C29(H29), C31(H31),
  C32(H32), C33(H33), C34(H34), C35(H35)
2.d Idealised Me refined as rotating group:
 C7(H7A,H7B,H7C), C8(H8A,H8B,H8C)
2.e Idealised tetrahedral OH refined as rotating group:
 O1(H1)
;
_atom_sites_solution_hydrogens   geom
_atom_sites_solution_primary     dual
_atom_sites_solution_secondary   ?
loop_
_atom_site_label
_atom_site_type_symbol
_atom_site_fract_x
_atom_site_fract_y
_atom_site_fract_z
_atom_site_U_iso_or_equiv
_atom_site_adp_type
_atom_site_occupancy
_atom_site_site_symmetry_order
_atom_site_calc_flag
_atom_site_refinement_flags_posn
_atom_site_refinement_flags_adp
_atom_site_refinement_flags_occupancy
_atom_site_disorder_assembly
_atom_site_disorder_group
Cl1 Cl 0.30815(14) 0.85324(14) 0.9075(2) 0.0507(6) Uani 1 1 d . . . . .
O1 O 0.3770(3) 0.7107(3) 0.2404(4) 0.0260(10) Uani 1 1 d . . . . .
H1 H 0.374002 0.761798 0.279202 0.039 Uiso 1 1 calc R U . . .
N1 N 0.4879(3) 0.8793(4) 0.5810(6) 0.0255(12) Uani 1 1 d . . . . .
N2 N 0.4421(3) 0.9128(4) 0.4926(6) 0.0276(12) Uani 1 1 d . . . . .
N3 N 0.4128(3) 0.8393(4) 0.4335(6) 0.0294(13) Uani 1 1 d . . . . .
C4 C 0.4437(4) 0.7632(4) 0.4878(7) 0.0237(13) Uani 1 1 d . . . . .
N5 N 0.4911(3) 0.7857(4) 0.5811(6) 0.0252(12) Uani 1 1 d . . . . .
C6 C 0.5359(4) 0.9380(4) 0.6657(6) 0.0241(13) Uani 1 1 d . . . . .
C7 C 0.5286(5) 0.8949(5) 0.7996(6) 0.0342(17) Uani 1 1 d . . . . .
H7A H 0.475362 0.892669 0.824212 0.051 Uiso 1 1 calc R U . . .
H7B H 0.556493 0.932725 0.861798 0.051 Uiso 1 1 calc R U . . .
H7C H 0.549229 0.831710 0.798552 0.051 Uiso 1 1 calc R U . . .
C8 C 0.5026(4) 1.0365(5) 0.6644(7) 0.0318(16) Uani 1 1 d . . . . .
H8A H 0.504266 1.061339 0.576735 0.048 Uiso 1 1 calc R U . . .
H8B H 0.532047 1.076720 0.721430 0.048 Uiso 1 1 calc R U . . .
H8C H 0.450285 1.034351 0.694050 0.048 Uiso 1 1 calc R U . . .
C9 C 0.6158(4) 0.9374(4) 0.6150(6) 0.0256(14) Uani 1 1 d . . . . .
C10 C 0.6709(4) 0.9837(5) 0.6866(7) 0.0320(16) Uani 1 1 d . . . . .
H10 H 0.657577 1.014207 0.764297 0.038 Uiso 1 1 calc R U . . .
C11 C 0.7448(5) 0.9850(5) 0.6445(7) 0.0361(17) Uani 1 1 d . . . . .
H11 H 0.781901 1.016087 0.694148 0.043 Uiso 1 1 calc R U . . .
C12 C 0.7654(4) 0.9418(6) 0.5311(8) 0.0359(17) Uani 1 1 d . . . . .
H12 H 0.816230 0.943919 0.502627 0.043 Uiso 1 1 calc R U . . .
C13 C 0.7119(4) 0.8956(5) 0.4598(6) 0.0297(15) Uani 1 1 d . . . . .
H13 H 0.725718 0.865253 0.382196 0.036 Uiso 1 1 calc R U . . .
C14 C 0.6373(4) 0.8935(5) 0.5019(7) 0.0296(15) Uani 1 1 d . . . . .
H14 H 0.600633 0.861490 0.452367 0.036 Uiso 1 1 calc R U . . .
C15 C 0.4232(4) 0.6657(4) 0.4519(7) 0.0241(14) Uani 1 1 d . . . . .
H15 H 0.459049 0.622122 0.495132 0.029 Uiso 1 1 calc R U . . .
C16 C 0.3428(4) 0.6450(5) 0.5007(7) 0.0299(15) Uani 1 1 d . . . . .
H16A H 0.307065 0.689575 0.461558 0.036 Uiso 1 1 calc R U . . .
H16B H 0.327883 0.581553 0.474121 0.036 Uiso 1 1 calc R U . . .
C17 C 0.3390(4) 0.6527(5) 0.6449(7) 0.0288(14) Uani 1 1 d . . . . .
C18 C 0.3235(4) 0.7383(5) 0.7025(8) 0.0322(16) Uani 1 1 d . . . . .
H18 H 0.311002 0.790756 0.651282 0.039 Uiso 1 1 calc R U . . .
C19 C 0.3266(4) 0.7460(5) 0.8361(8) 0.0325(16) Uani 1 1 d . . . . .
C20 C 0.3421(4) 0.6714(5) 0.9137(8) 0.0323(16) Uani 1 1 d . . . . .
H20 H 0.344060 0.678105 1.004469 0.039 Uiso 1 1 calc R U . . .
C21 C 0.3550(4) 0.5852(5) 0.8555(8) 0.0333(17) Uani 1 1 d . . . . .
H21 H 0.364369 0.532058 0.907260 0.040 Uiso 1 1 calc R U . . .
C22 C 0.3541(4) 0.5766(5) 0.7223(8) 0.0311(16) Uani 1 1 d . . . . .
H22 H 0.363874 0.517846 0.684036 0.037 Uiso 1 1 calc R U . . .
C23 C 0.4302(4) 0.6526(5) 0.3036(6) 0.0245(13) Uani 1 1 d . . . . .
C24 C 0.5107(4) 0.6763(4) 0.2579(7) 0.0259(14) Uani 1 1 d . . . . .
C25 C 0.5743(4) 0.6647(5) 0.3351(7) 0.0291(15) Uani 1 1 d . . . . .
H25 H 0.568557 0.642546 0.420515 0.035 Uiso 1 1 calc R U . . .
C26 C 0.6452(4) 0.6847(5) 0.2894(8) 0.0309(16) Uani 1 1 d . . . . .
H26 H 0.687720 0.676575 0.343682 0.037 Uiso 1 1 calc R U . . .
C27 C 0.6552(4) 0.7167(5) 0.1652(8) 0.0345(17) Uani 1 1 d . . . . .
H27 H 0.704082 0.731169 0.134184 0.041 Uiso 1 1 calc R U . . .
C28 C 0.5928(5) 0.7272(6) 0.0868(8) 0.0405(18) Uani 1 1 d . . . . .
H28 H 0.599222 0.748475 0.001139 0.049 Uiso 1 1 calc R U . . .
C29 C 0.5210(4) 0.7072(5) 0.1316(8) 0.0353(17) Uani 1 1 d . . . . .
H29 H 0.478799 0.714549 0.076444 0.042 Uiso 1 1 calc R U . . .
C30 C 0.4103(4) 0.5522(5) 0.2673(7) 0.0262(14) Uani 1 1 d . . . . .
C31 C 0.4591(4) 0.4806(5) 0.2966(8) 0.0319(16) Uani 1 1 d . . . . .
H31 H 0.504489 0.493651 0.341517 0.038 Uiso 1 1 calc R U . . .
C32 C 0.4426(4) 0.3892(5) 0.2611(8) 0.0340(16) Uani 1 1 d . . . . .
H32 H 0.477082 0.340726 0.280645 0.041 Uiso 1 1 calc R U . . .
C33 C 0.3767(4) 0.3693(5) 0.1980(8) 0.0353(17) Uani 1 1 d . . . . .
H33 H 0.365659 0.307154 0.173598 0.042 Uiso 1 1 calc R U . . .
C34 C 0.3263(4) 0.4399(5) 0.1700(8) 0.0353(17) Uani 1 1 d . . . . .
H34 H 0.280440 0.426328 0.126831 0.042 Uiso 1 1 calc R U . . .
C35 C 0.3434(4) 0.5313(5) 0.2057(7) 0.0314(15) Uani 1 1 d . . . . .
H35 H 0.308523 0.579605 0.187475 0.038 Uiso 1 1 calc R U . . .

loop_
_atom_site_aniso_label
_atom_site_aniso_U_11
_atom_site_aniso_U_22
_atom_site_aniso_U_33
_atom_site_aniso_U_23
_atom_site_aniso_U_13
_atom_site_aniso_U_12
Cl1 0.0716(14) 0.0348(9) 0.0457(11) -0.0040(10) 0.0258(11) 0.0050(10)
O1 0.029(2) 0.025(2) 0.023(2) 0.0023(19) -0.0024(19) 0.0045(19)
N1 0.030(3) 0.020(3) 0.026(3) 0.000(2) 0.002(2) 0.003(2)
N2 0.035(3) 0.026(3) 0.022(3) 0.000(2) 0.000(2) 0.000(2)
N3 0.033(3) 0.023(3) 0.033(3) -0.006(2) -0.003(2) 0.001(2)
C4 0.023(3) 0.021(3) 0.027(3) 0.000(3) 0.000(3) -0.001(2)
N5 0.031(3) 0.020(3) 0.024(3) 0.001(2) 0.005(2) 0.001(2)
C6 0.037(3) 0.021(3) 0.014(3) 0.000(2) -0.003(3) -0.002(3)
C7 0.054(5) 0.031(4) 0.018(3) -0.002(3) 0.003(3) -0.003(3)
C8 0.047(4) 0.027(3) 0.022(3) -0.004(3) 0.001(3) 0.000(3)
C9 0.038(4) 0.022(3) 0.017(3) 0.004(2) -0.003(3) -0.004(3)
C10 0.047(4) 0.031(4) 0.018(3) 0.002(3) -0.007(3) -0.005(3)
C11 0.048(4) 0.041(4) 0.019(3) 0.002(3) -0.012(3) -0.012(4)
C12 0.035(4) 0.037(4) 0.035(4) 0.011(3) -0.006(3) -0.007(3)
C13 0.042(4) 0.034(4) 0.013(3) -0.005(3) 0.003(3) 0.000(3)
C14 0.041(4) 0.027(3) 0.021(3) 0.000(3) 0.001(3) -0.006(3)
C15 0.025(3) 0.020(3) 0.027(3) 0.000(3) -0.003(3) 0.001(2)
C16 0.028(3) 0.030(4) 0.031(4) 0.008(3) -0.007(3) 0.000(3)
C17 0.023(3) 0.029(3) 0.034(4) 0.004(3) 0.003(3) 0.000(3)
C18 0.030(4) 0.028(3) 0.039(4) 0.007(3) 0.010(3) 0.002(3)
C19 0.032(4) 0.029(4) 0.036(4) -0.001(3) 0.012(3) 0.001(3)
C20 0.025(3) 0.041(4) 0.030(4) -0.001(3) 0.009(3) 0.002(3)
C21 0.027(4) 0.034(4) 0.039(4) 0.008(3) 0.003(3) 0.005(3)
C22 0.024(3) 0.029(3) 0.040(4) 0.001(3) 0.002(3) 0.001(3)
C23 0.024(3) 0.026(3) 0.024(3) 0.002(3) -0.002(3) 0.001(3)
C24 0.027(3) 0.020(3) 0.031(4) -0.004(3) 0.003(3) 0.000(2)
C25 0.032(4) 0.024(3) 0.031(4) -0.005(3) 0.001(3) 0.003(3)
C26 0.029(3) 0.026(3) 0.038(4) -0.007(3) -0.007(3) 0.000(3)
C27 0.029(4) 0.030(4) 0.044(4) 0.001(3) 0.009(3) -0.001(3)
C28 0.043(4) 0.042(4) 0.037(4) 0.016(4) 0.002(4) -0.003(3)
C29 0.033(4) 0.041(4) 0.032(4) 0.005(3) 0.002(3) 0.002(3)
C30 0.028(3) 0.025(3) 0.026(3) 0.001(3) 0.004(3) -0.001(3)
C31 0.028(3) 0.025(3) 0.042(4) -0.008(3) 0.000(3) -0.001(3)
C32 0.038(4) 0.026(3) 0.038(4) -0.011(3) -0.002(3) 0.004(3)
C33 0.038(4) 0.028(4) 0.040(4) -0.008(3) 0.004(3) -0.006(3)
C34 0.031(4) 0.033(4) 0.042(4) 0.001(3) -0.007(3) -0.007(3)
C35 0.028(3) 0.030(4) 0.037(4) -0.002(3) 0.000(3) 0.000(3)

_geom_special_details            
;
 All esds (except the esd in the dihedral angle between two l.s. planes)
 are estimated using the full covariance matrix.  The cell esds are taken
 into account individually in the estimation of esds in distances, angles
 and torsion angles; correlations between esds in cell parameters are only
 used when they are defined by crystal symmetry.  An approximate (isotropic)
 treatment of cell esds is used for estimating esds involving l.s. planes.
;
loop_
_geom_bond_atom_site_label_1
_geom_bond_atom_site_label_2
_geom_bond_distance
_geom_bond_site_symmetry_2
_geom_bond_publ_flag
Cl1 C19 1.743(8) . ?
O1 H1 0.8400 . ?
O1 C23 1.424(8) . ?
N1 N2 1.319(8) . ?
N1 N5 1.348(7) . ?
N1 C6 1.490(8) . ?
N2 N3 1.330(8) . ?
N3 C4 1.349(8) . ?
C4 N5 1.325(9) . ?
C4 C15 1.497(9) . ?
C6 C7 1.531(9) . ?
C6 C8 1.536(9) . ?
C6 C9 1.513(10) . ?
C7 H7A 0.9800 . ?
C7 H7B 0.9800 . ?
C7 H7C 0.9800 . ?
C8 H8A 0.9800 . ?
C8 H8B 0.9800 . ?
C8 H8C 0.9800 . ?
C9 C10 1.398(10) . ?
C9 C14 1.390(10) . ?
C10 H10 0.9500 . ?
C10 C11 1.384(11) . ?
C11 H11 0.9500 . ?
C11 C12 1.384(11) . ?
C12 H12 0.9500 . ?
C12 C13 1.377(10) . ?
C13 H13 0.9500 . ?
C13 C14 1.396(10) . ?
C14 H14 0.9500 . ?
C15 H15 1.0000 . ?
C15 C16 1.544(9) . ?
C15 C23 1.560(9) . ?
C16 H16A 0.9900 . ?
C16 H16B 0.9900 . ?
C16 C17 1.506(10) . ?
C17 C18 1.397(10) . ?
C17 C22 1.385(10) . ?
C18 H18 0.9500 . ?
C18 C19 1.396(11) . ?
C19 C20 1.371(10) . ?
C20 H20 0.9500 . ?
C20 C21 1.400(11) . ?
C21 H21 0.9500 . ?
C21 C22 1.392(11) . ?
C22 H22 0.9500 . ?
C23 C24 1.545(9) . ?
C23 C30 1.533(9) . ?
C24 C25 1.396(10) . ?
C24 C29 1.400(10) . ?
C25 H25 0.9500 . ?
C25 C26 1.377(10) . ?
C26 H26 0.9500 . ?
C26 C27 1.383(11) . ?
C27 H27 0.9500 . ?
C27 C28 1.384(11) . ?
C28 H28 0.9500 . ?
C28 C29 1.387(11) . ?
C29 H29 0.9500 . ?
C30 C31 1.381(10) . ?
C30 C35 1.384(10) . ?
C31 H31 0.9500 . ?
C31 C32 1.397(9) . ?
C32 H32 0.9500 . ?
C32 C33 1.373(11) . ?
C33 H33 0.9500 . ?
C33 C34 1.384(11) . ?
C34 H34 0.9500 . ?
C34 C35 1.400(10) . ?
C35 H35 0.9500 . ?

loop_
_geom_angle_atom_site_label_1
_geom_angle_atom_site_label_2
_geom_angle_atom_site_label_3
_geom_angle
_geom_angle_site_symmetry_1
_geom_angle_site_symmetry_3
_geom_angle_publ_flag
C23 O1 H1 109.5 . . ?
N2 N1 N5 113.0(6) . . ?
N2 N1 C6 124.0(5) . . ?
N5 N1 C6 122.8(6) . . ?
N1 N2 N3 105.9(5) . . ?
N2 N3 C4 107.0(5) . . ?
N3 C4 C15 123.8(6) . . ?
N5 C4 N3 111.6(6) . . ?
N5 C4 C15 124.5(6) . . ?
C4 N5 N1 102.5(5) . . ?
N1 C6 C7 105.1(5) . . ?
N1 C6 C8 107.2(5) . . ?
N1 C6 C9 109.1(5) . . ?
C7 C6 C8 110.4(6) . . ?
C9 C6 C7 113.3(6) . . ?
C9 C6 C8 111.3(6) . . ?
C6 C7 H7A 109.5 . . ?
C6 C7 H7B 109.5 . . ?
C6 C7 H7C 109.5 . . ?
H7A C7 H7B 109.5 . . ?
H7A C7 H7C 109.5 . . ?
H7B C7 H7C 109.5 . . ?
C6 C8 H8A 109.5 . . ?
C6 C8 H8B 109.5 . . ?
C6 C8 H8C 109.5 . . ?
H8A C8 H8B 109.5 . . ?
H8A C8 H8C 109.5 . . ?
H8B C8 H8C 109.5 . . ?
C10 C9 C6 117.8(6) . . ?
C14 C9 C6 123.8(6) . . ?
C14 C9 C10 118.4(7) . . ?
C9 C10 H10 120.0 . . ?
C11 C10 C9 120.0(7) . . ?
C11 C10 H10 120.0 . . ?
C10 C11 H11 119.5 . . ?
C12 C11 C10 121.1(7) . . ?
C12 C11 H11 119.5 . . ?
C11 C12 H12 120.2 . . ?
C13 C12 C11 119.6(7) . . ?
C13 C12 H12 120.2 . . ?
C12 C13 H13 120.1 . . ?
C12 C13 C14 119.8(7) . . ?
C14 C13 H13 120.1 . . ?
C9 C14 C13 121.2(7) . . ?
C9 C14 H14 119.4 . . ?
C13 C14 H14 119.4 . . ?
C4 C15 H15 108.6 . . ?
C4 C15 C16 108.8(5) . . ?
C4 C15 C23 110.0(5) . . ?
C16 C15 H15 108.6 . . ?
C16 C15 C23 112.1(5) . . ?
C23 C15 H15 108.6 . . ?
C15 C16 H16A 109.5 . . ?
C15 C16 H16B 109.5 . . ?
H16A C16 H16B 108.1 . . ?
C17 C16 C15 110.8(6) . . ?
C17 C16 H16A 109.5 . . ?
C17 C16 H16B 109.5 . . ?
C18 C17 C16 120.1(7) . . ?
C22 C17 C16 120.9(7) . . ?
C22 C17 C18 119.0(7) . . ?
C17 C18 H18 120.3 . . ?
C19 C18 C17 119.3(7) . . ?
C19 C18 H18 120.3 . . ?
C18 C19 Cl1 119.2(6) . . ?
C20 C19 Cl1 118.6(6) . . ?
C20 C19 C18 122.2(7) . . ?
C19 C20 H20 121.0 . . ?
C19 C20 C21 118.1(7) . . ?
C21 C20 H20 121.0 . . ?
C20 C21 H21 119.7 . . ?
C22 C21 C20 120.6(7) . . ?
C22 C21 H21 119.7 . . ?
C17 C22 C21 120.8(7) . . ?
C17 C22 H22 119.6 . . ?
C21 C22 H22 119.6 . . ?
O1 C23 C15 109.5(5) . . ?
O1 C23 C24 110.0(5) . . ?
O1 C23 C30 106.6(5) . . ?
C24 C23 C15 110.6(5) . . ?
C30 C23 C15 109.8(5) . . ?
C30 C23 C24 110.2(5) . . ?
C25 C24 C23 123.0(6) . . ?
C25 C24 C29 118.2(6) . . ?
C29 C24 C23 118.7(6) . . ?
C24 C25 H25 119.5 . . ?
C26 C25 C24 121.1(7) . . ?
C26 C25 H25 119.5 . . ?
C25 C26 H26 119.7 . . ?
C25 C26 C27 120.6(7) . . ?
C27 C26 H26 119.7 . . ?
C26 C27 H27 120.5 . . ?
C26 C27 C28 119.0(7) . . ?
C28 C27 H27 120.5 . . ?
C27 C28 H28 119.5 . . ?
C27 C28 C29 121.0(8) . . ?
C29 C28 H28 119.5 . . ?
C24 C29 H29 120.0 . . ?
C28 C29 C24 120.1(7) . . ?
C28 C29 H29 120.0 . . ?
C31 C30 C23 120.2(6) . . ?
C31 C30 C35 118.6(6) . . ?
C35 C30 C23 121.1(6) . . ?
C30 C31 H31 119.6 . . ?
C30 C31 C32 120.8(7) . . ?
C32 C31 H31 119.6 . . ?
C31 C32 H32 119.9 . . ?
C33 C32 C31 120.1(7) . . ?
C33 C32 H32 119.9 . . ?
C32 C33 H33 120.0 . . ?
C32 C33 C34 120.0(7) . . ?
C34 C33 H33 120.0 . . ?
C33 C34 H34 120.3 . . ?
C33 C34 C35 119.5(7) . . ?
C35 C34 H34 120.3 . . ?
C30 C35 C34 120.9(7) . . ?
C30 C35 H35 119.5 . . ?
C34 C35 H35 119.5 . . ?

loop_
_geom_hbond_atom_site_label_D
_geom_hbond_atom_site_label_H
_geom_hbond_atom_site_label_A
_geom_hbond_distance_DH
_geom_hbond_distance_HA
_geom_hbond_distance_DA
_geom_hbond_angle_DHA
_geom_hbond_site_symmetry_A
_geom_hbond_publ_flag
O1 H1 N3 0.84 2.07 2.804(7) 145.3 . yes

loop_
_geom_torsion_atom_site_label_1
_geom_torsion_atom_site_label_2
_geom_torsion_atom_site_label_3
_geom_torsion_atom_site_label_4
_geom_torsion
_geom_torsion_site_symmetry_1
_geom_torsion_site_symmetry_2
_geom_torsion_site_symmetry_3
_geom_torsion_site_symmetry_4
_geom_torsion_publ_flag
Cl1 C19 C20 C21 178.4(6) . . . . ?
O1 C23 C24 C25 150.7(6) . . . . ?
O1 C23 C24 C29 -32.0(8) . . . . ?
O1 C23 C30 C31 169.3(6) . . . . ?
O1 C23 C30 C35 -11.1(8) . . . . ?
N1 N2 N3 C4 -1.1(7) . . . . ?
N1 C6 C9 C10 -175.8(6) . . . . ?
N1 C6 C9 C14 4.1(9) . . . . ?
N2 N1 N5 C4 -0.5(7) . . . . ?
N2 N1 C6 C7 136.9(6) . . . . ?
N2 N1 C6 C8 19.3(9) . . . . ?
N2 N1 C6 C9 -101.3(7) . . . . ?
N2 N3 C4 N5 0.9(8) . . . . ?
N2 N3 C4 C15 177.5(6) . . . . ?
N3 C4 N5 N1 -0.2(7) . . . . ?
N3 C4 C15 C16 -70.6(8) . . . . ?
N3 C4 C15 C23 52.6(8) . . . . ?
C4 C15 C16 C17 -61.6(7) . . . . ?
C4 C15 C23 O1 -64.1(7) . . . . ?
C4 C15 C23 C24 57.3(7) . . . . ?
C4 C15 C23 C30 179.2(5) . . . . ?
N5 N1 N2 N3 1.1(8) . . . . ?
N5 N1 C6 C7 -48.0(8) . . . . ?
N5 N1 C6 C8 -165.5(6) . . . . ?
N5 N1 C6 C9 73.8(7) . . . . ?
N5 C4 C15 C16 105.6(7) . . . . ?
N5 C4 C15 C23 -131.3(7) . . . . ?
C6 N1 N2 N3 176.6(6) . . . . ?
C6 N1 N5 C4 -176.2(6) . . . . ?
C6 C9 C10 C11 179.9(7) . . . . ?
C6 C9 C14 C13 179.8(6) . . . . ?
C7 C6 C9 C10 -59.1(8) . . . . ?
C7 C6 C9 C14 120.8(7) . . . . ?
C8 C6 C9 C10 66.1(8) . . . . ?
C8 C6 C9 C14 -114.0(7) . . . . ?
C9 C10 C11 C12 0.6(11) . . . . ?
C10 C9 C14 C13 -0.3(10) . . . . ?
C10 C11 C12 C13 -0.9(11) . . . . ?
C11 C12 C13 C14 0.5(11) . . . . ?
C12 C13 C14 C9 0.0(11) . . . . ?
C14 C9 C10 C11 0.0(10) . . . . ?
C15 C4 N5 N1 -176.8(6) . . . . ?
C15 C16 C17 C18 88.3(8) . . . . ?
C15 C16 C17 C22 -88.7(8) . . . . ?
C15 C23 C24 C25 29.6(8) . . . . ?
C15 C23 C24 C29 -153.1(6) . . . . ?
C15 C23 C30 C31 -72.1(8) . . . . ?
C15 C23 C30 C35 107.4(7) . . . . ?
C16 C15 C23 O1 57.1(7) . . . . ?
C16 C15 C23 C24 178.5(5) . . . . ?
C16 C15 C23 C30 -59.7(7) . . . . ?
C16 C17 C18 C19 -174.5(7) . . . . ?
C16 C17 C22 C21 176.1(7) . . . . ?
C17 C18 C19 Cl1 179.4(5) . . . . ?
C17 C18 C19 C20 -2.1(12) . . . . ?
C18 C17 C22 C21 -1.0(11) . . . . ?
C18 C19 C20 C21 -0.1(11) . . . . ?
C19 C20 C21 C22 1.8(11) . . . . ?
C20 C21 C22 C17 -1.3(11) . . . . ?
C22 C17 C18 C19 2.6(10) . . . . ?
C23 C15 C16 C17 176.6(6) . . . . ?
C23 C24 C25 C26 178.5(6) . . . . ?
C23 C24 C29 C28 -178.7(7) . . . . ?
C23 C30 C31 C32 -178.3(7) . . . . ?
C23 C30 C35 C34 178.4(7) . . . . ?
C24 C23 C30 C31 50.0(8) . . . . ?
C24 C23 C30 C35 -130.5(7) . . . . ?
C24 C25 C26 C27 -0.3(10) . . . . ?
C25 C24 C29 C28 -1.3(11) . . . . ?
C25 C26 C27 C28 -0.7(11) . . . . ?
C26 C27 C28 C29 0.7(12) . . . . ?
C27 C28 C29 C24 0.3(12) . . . . ?
C29 C24 C25 C26 1.2(10) . . . . ?
C30 C23 C24 C25 -92.0(7) . . . . ?
C30 C23 C24 C29 85.3(7) . . . . ?
C30 C31 C32 C33 -1.0(12) . . . . ?
C31 C30 C35 C34 -2.0(11) . . . . ?
C31 C32 C33 C34 -0.3(12) . . . . ?
C32 C33 C34 C35 0.4(12) . . . . ?
C33 C34 C35 C30 0.8(12) . . . . ?
C35 C30 C31 C32 2.2(11) . . . . ?

_shelx_res_file                  
;
TITL PCA21_a.res in Pca2(1)
    pca21_a.res
    created by SHELXL-2018/3 at 10:55:34 on 15-Jul-2020
REM Old TITL PCA21 in Pca2(1)
REM SHELXT solution in Pca2(1)
REM R1 0.143, Rweak 0.063, Alpha 0.027, Orientation as input
REM Flack x = 0.220 ( 0.009 ) from Parsons' quotients
REM Formula found by SHELXT: C32 Cl N3 O
CELL 1.54178 17.7597 14.3832 10.4096 90 90 90
ZERR 4 0.0007 0.0005 0.0004 0 0 0
LATT -1
SYMM -X,-Y,0.5+Z
SYMM 0.5+X,-Y,+Z
SYMM 0.5-X,+Y,0.5+Z
SFAC C H Cl N O
UNIT 124 116 4 16 4

L.S. 10
PLAN  2
SIZE 0.06 0.18 0.36
TEMP -173.15
CONF
HTAB O1 N3
BOND $H
LIST 6
fmap 2
MORE -1
ACTA
REM <olex2.extras>
REM <HklSrc "%.\\JW192P3.hkl">
REM </olex2.extras>

WGHT    0.000000    8.695101
EXTI    0.001106
FVAR       0.18121
CL1   3    0.308147    0.853242    0.907529    11.00000    0.07158    0.03483 =
         0.04568   -0.00403    0.02584    0.00496
O1    5    0.376966    0.710721    0.240403    11.00000    0.02945    0.02495 =
         0.02348    0.00234   -0.00241    0.00446
AFIX 147
H1    2    0.374002    0.761798    0.279202    11.00000   -1.50000
AFIX   0
N1    4    0.487884    0.879339    0.580956    11.00000    0.03022    0.01988 =
         0.02632    0.00019    0.00153    0.00256
N2    4    0.442071    0.912834    0.492602    11.00000    0.03543    0.02575 =
         0.02176    0.00042   -0.00050    0.00038
N3    4    0.412821    0.839269    0.433454    11.00000    0.03256    0.02284 =
         0.03291   -0.00614   -0.00323    0.00103
C4    1    0.443716    0.763175    0.487798    11.00000    0.02348    0.02059 =
         0.02703   -0.00015    0.00039   -0.00077
N5    4    0.491062    0.785676    0.581088    11.00000    0.03109    0.02020 =
         0.02423    0.00051    0.00519    0.00113
C6    1    0.535948    0.938000    0.665732    11.00000    0.03716    0.02120 =
         0.01391    0.00005   -0.00290   -0.00225
C7    1    0.528597    0.894898    0.799619    11.00000    0.05374    0.03082 =
         0.01791   -0.00217    0.00349   -0.00343
AFIX 137
H7A   2    0.475362    0.892669    0.824212    11.00000   -1.50000
H7B   2    0.556493    0.932725    0.861798    11.00000   -1.50000
H7C   2    0.549229    0.831710    0.798552    11.00000   -1.50000
AFIX   0
C8    1    0.502622    1.036514    0.664363    11.00000    0.04716    0.02669 =
         0.02169   -0.00430    0.00133   -0.00030
AFIX 137
H8A   2    0.504266    1.061339    0.576735    11.00000   -1.50000
H8B   2    0.532047    1.076720    0.721430    11.00000   -1.50000
H8C   2    0.450285    1.034351    0.694050    11.00000   -1.50000
AFIX   0
C9    1    0.615806    0.937401    0.615010    11.00000    0.03825    0.02188 =
         0.01659    0.00361   -0.00264   -0.00371
C10   1    0.670889    0.983665    0.686630    11.00000    0.04675    0.03135 =
         0.01780    0.00210   -0.00738   -0.00499
AFIX  43
H10   2    0.657577    1.014207    0.764297    11.00000   -1.20000
AFIX   0
C11   1    0.744769    0.984989    0.644455    11.00000    0.04843    0.04115 =
         0.01862    0.00180   -0.01212   -0.01180
AFIX  43
H11   2    0.781901    1.016087    0.694148    11.00000   -1.20000
AFIX   0
C12   1    0.765436    0.941755    0.531085    11.00000    0.03509    0.03718 =
         0.03542    0.01136   -0.00567   -0.00722
AFIX  43
H12   2    0.816230    0.943919    0.502627    11.00000   -1.20000
AFIX   0
C13   1    0.711925    0.895581    0.459778    11.00000    0.04211    0.03421 =
         0.01263   -0.00542    0.00301   -0.00022
AFIX  43
H13   2    0.725718    0.865253    0.382196    11.00000   -1.20000
AFIX   0
C14   1    0.637335    0.893491    0.501893    11.00000    0.04120    0.02667 =
         0.02103   -0.00019    0.00099   -0.00641
AFIX  43
H14   2    0.600633    0.861490    0.452367    11.00000   -1.20000
AFIX   0
C15   1    0.423223    0.665663    0.451853    11.00000    0.02474    0.02006 =
         0.02747    0.00036   -0.00330    0.00058
AFIX  13
H15   2    0.459049    0.622122    0.495132    11.00000   -1.20000
AFIX   0
C16   1    0.342835    0.645016    0.500673    11.00000    0.02831    0.02988 =
         0.03142    0.00759   -0.00670    0.00039
AFIX  23
H16A  2    0.307065    0.689575    0.461558    11.00000   -1.20000
H16B  2    0.327883    0.581553    0.474121    11.00000   -1.20000
AFIX   0
C17   1    0.338995    0.652671    0.644854    11.00000    0.02348    0.02904 =
         0.03384    0.00373    0.00349    0.00001
C18   1    0.323510    0.738312    0.702493    11.00000    0.02990    0.02806 =
         0.03852    0.00719    0.00979    0.00228
AFIX  43
H18   2    0.311002    0.790756    0.651282    11.00000   -1.20000
AFIX   0
C19   1    0.326604    0.746034    0.836079    11.00000    0.03239    0.02885 =
         0.03617   -0.00060    0.01163    0.00102
C20   1    0.342102    0.671434    0.913735    11.00000    0.02527    0.04104 =
         0.03045   -0.00055    0.00865    0.00202
AFIX  43
H20   2    0.344060    0.678105    1.004469    11.00000   -1.20000
AFIX   0
C21   1    0.354952    0.585184    0.855470    11.00000    0.02737    0.03395 =
         0.03860    0.00781    0.00345    0.00487
AFIX  43
H21   2    0.364369    0.532058    0.907260    11.00000   -1.20000
AFIX   0
C22   1    0.354051    0.576578    0.722274    11.00000    0.02450    0.02856 =
         0.04026    0.00121    0.00160    0.00147
AFIX  43
H22   2    0.363874    0.517846    0.684036    11.00000   -1.20000
AFIX   0
C23   1    0.430206    0.652566    0.303597    11.00000    0.02423    0.02573 =
         0.02360    0.00240   -0.00214    0.00059
C24   1    0.510712    0.676291    0.257873    11.00000    0.02711    0.02008 =
         0.03053   -0.00392    0.00256   -0.00020
C25   1    0.574312    0.664665    0.335085    11.00000    0.03211    0.02374 =
         0.03139   -0.00546    0.00124    0.00273
AFIX  43
H25   2    0.568557    0.642546    0.420515    11.00000   -1.20000
AFIX   0
C26   1    0.645225    0.684738    0.289411    11.00000    0.02936    0.02579 =
         0.03751   -0.00675   -0.00736   -0.00045
AFIX  43
H26   2    0.687720    0.676575    0.343682    11.00000   -1.20000
AFIX   0
C27   1    0.655166    0.716682    0.165223    11.00000    0.02911    0.03030 =
         0.04406    0.00124    0.00861   -0.00111
AFIX  43
H27   2    0.704082    0.731169    0.134184    11.00000   -1.20000
AFIX   0
C28   1    0.592786    0.727227    0.086849    11.00000    0.04328    0.04156 =
         0.03661    0.01574    0.00227   -0.00254
AFIX  43
H28   2    0.599222    0.748475    0.001139    11.00000   -1.20000
AFIX   0
C29   1    0.521013    0.707234    0.131578    11.00000    0.03322    0.04064 =
         0.03215    0.00458    0.00231    0.00231
AFIX  43
H29   2    0.478799    0.714549    0.076444    11.00000   -1.20000
AFIX   0
C30   1    0.410327    0.552248    0.267290    11.00000    0.02794    0.02472 =
         0.02601    0.00124    0.00352   -0.00076
C31   1    0.459127    0.480620    0.296626    11.00000    0.02835    0.02546 =
         0.04202   -0.00815   -0.00003   -0.00092
AFIX  43
H31   2    0.504489    0.493651    0.341517    11.00000   -1.20000
AFIX   0
C32   1    0.442616    0.389216    0.261103    11.00000    0.03782    0.02648 =
         0.03762   -0.01098   -0.00171    0.00445
AFIX  43
H32   2    0.477082    0.340726    0.280645    11.00000   -1.20000
AFIX   0
C33   1    0.376688    0.369321    0.198018    11.00000    0.03769    0.02846 =
         0.03977   -0.00753    0.00354   -0.00589
AFIX  43
H33   2    0.365659    0.307154    0.173598    11.00000   -1.20000
AFIX   0
C34   1    0.326282    0.439853    0.169990    11.00000    0.03120    0.03299 =
         0.04171    0.00123   -0.00707   -0.00710
AFIX  43
H34   2    0.280440    0.426328    0.126831    11.00000   -1.20000
AFIX   0
C35   1    0.343376    0.531273    0.205733    11.00000    0.02756    0.02994 =
         0.03661   -0.00197    0.00027   -0.00024
AFIX  43
H35   2    0.308523    0.579605    0.187475    11.00000   -1.20000
AFIX   0
HKLF 4


REM  PCA21_a.res in Pca2(1)
REM wR2 = 0.1885, GooF = S = 1.195, Restrained GooF = 1.195 for all data
REM R1 = 0.0735 for 5262 Fo > 4sig(Fo) and 0.0749 for all 5421 data
REM 338 parameters refined using 1 restraints

END

WGHT      0.0000      8.6953

REM Highest difference peak  0.350,  deepest hole -0.393,  1-sigma level  0.079
Q1    1   0.6993  0.8010  0.4029  11.00000  0.05    0.35
Q2    1   0.2401  0.7041  0.7003  11.00000  0.05    0.32
;
_shelx_res_checksum              20132
_shelx_hkl_file                  
;
   0   0  -1    0.02    0.10
   0   0   1    0.02    0.09
   0   0   1   -0.03    0.09
   0   0   2  316.58   24.68
   0   0  -2  334.24   26.64
   0   0   2  306.24   24.68
   0   0   2  304.84   24.55
   0   0   3    0.34    0.32
   0   0   3   -0.05    0.22
   0   0   3    0.19    0.35
   0   0  -3   -0.04    0.27
   0   0   4  215.59   17.82
   0   0   4  227.21   17.59
   0   0   4  210.10   17.85
   0   0   5   -0.01    0.31
   0   0  -5    0.04    0.42
   0   0   5   -0.35    0.54
   0   0   6   49.95    5.16
   0   0  -6   49.66    5.00
   0   0   6   52.31    4.73
   0   0   7    0.03    0.24
   0   0  -7    0.09    0.36
   0   0  -7    0.00    0.29
   0   0   7   -1.77    1.27
   0   0   7   -0.07    0.43
   0   0  -7   -0.17    0.79
   0   0  -8   12.36    1.45
   0   0  -8   14.19    1.74
   0   0  -8   12.54    3.00
   0   0   8   13.56    1.54
   0   0   8   14.86    1.51
   0   0   8   15.70    2.10
   0   0   9    0.10    0.31
   0   0   9   -0.21    0.75
   0   0   9   -0.38    0.29
   0   0  -9    0.14    0.35
   0   0  -9    0.18    0.35
   0   0  10   13.00    1.43
   0   0 -11    0.01    0.32
   0   0  11    0.14    0.35
   0   0  11    0.03    0.27
   0   0  11    0.19    0.37
   0   0 -12   16.82    1.59
   0   0  12   18.96    1.72
   0   0  13   -0.08    0.15
   0   1   0    4.29    0.42
   0   1   0    4.34    0.39
   0  -1   0    4.40    0.41
   0  -1   0    4.64    0.43
   0  -1   0    4.08    0.39
   0  -1   1    0.09    0.10
   0   1  -1    0.29    0.18
   0   1   1    0.22    0.16
   0  -1  -1    0.03    0.14
   0   1   1    0.01    0.10
   0  -1   1    0.22    0.20
   0  -1   1    0.02    0.12
   0   1   1    0.26    0.18
   0   1  -1    0.16    0.10
   0  -1   1    0.04    0.13
   0   1   2  989.17   78.67
   0  -1   2 1000.00   78.68
   0  -1   3    7.05    0.98
   0  -1   3    5.40    0.87
   0  -1   3    4.02    0.68
   0   1   3    7.08    0.99
   0  -1  -3    6.67    0.98
   0   1  -3    6.57    0.99
   0   1   3    5.52    0.89
   0   1   4  106.92    9.13
   0  -1   4   99.40    9.05
   0  -1   4  112.49    8.84
   0  -1   4  106.43    9.04
   0   1  -4  117.96   10.01
   0   1   4  106.32    9.08
   0   1   4  110.26    8.86
   0  -1   4  102.35    8.83
   0  -1  -5   34.60    3.51
   0   1  -5   33.50    3.56
   0  -1   5   15.33    1.77
   0   1   5   15.51    1.75
   0   1  -6    4.46    1.25
   0   1   6    5.74    1.92
   0  -1  -6    4.54    1.20
   0   1   6    5.04    1.01
   0  -1   6    4.85    1.39
   0  -1   6    5.86    1.09
   0   1  -7    1.80    0.54
   0  -1   7    0.90    0.64
   0   1  -7    1.64    0.60
   0  -1   7    1.73    0.51
   0   1   7    1.34    0.61
   0  -1  -7    2.40    0.57
   0   1  -7    1.68    0.50
   0   1  -7    2.33    1.27
   0  -1  -7    2.69    0.84
   0  -1   7    1.96    1.35
   0   1   7    0.83    0.36
   0  -1   7    1.47    0.41
   0   1   8   10.28    1.66
   0  -1  -8    9.00    1.16
   0   1  -8    9.22    1.16
   0  -1   8   12.07    1.74
   0   1   8    9.26    1.17
   0   1   8    9.06    1.10
   0   1  -8    9.44    2.79
   0  -1  -8    9.49    1.42
   0  -1   8    9.08    1.09
   0  -1   8    8.70    1.13
   0  -1   9   19.24    1.83
   0  -1  -9   17.83    1.86
   0   1   9   18.58    1.83
   0  -1  -9   18.60    2.16
   0   1  -9   17.22    1.86
   0   1   9   16.27    1.77
   0  -1   9   16.00    1.74
   0   1 -10    5.72    1.46
   0  -1  10    3.42    0.71
   0  -1  10    3.41    0.73
   0  -1 -10    4.03    0.64
   0   1  10    3.93    1.57
   0  -1 -10    2.79    0.80
   0   1  10    3.05    0.97
   0   1  10    2.59    0.57
   0  -1  10    6.79    2.09
   0   1  11    0.26    0.31
   0  -1  11    0.70    0.36
   0   1  11    0.11    0.36
   0  -1 -11    0.74    0.38
   0  -1  11    0.25    0.29
   0  -1  11    0.12    0.38
   0   1 -11    0.45    0.38
   0   1  12    4.87    0.68
   0  -1 -12    4.49    0.65
   0  -1  12    5.00    0.65
   0   1 -12    4.57    0.67
   0   2   0   57.87    4.38
   0   2   0   52.25    4.33
   0  -2   0   55.41    4.39
   0  -2   0   50.45    4.33
   0   2   1    0.15    0.18
   0  -2   1    0.15    0.15
   0   2   1    0.09    0.13
   0  -2  -1    0.46    0.22
   0  -2   1    0.35    0.26
   0  -2   1    0.07    0.19
   0   2  -1    0.22    0.26
   0   2  -1    0.18    0.15
   0  -2   2  200.36   15.91
   0  -2   2  206.12   16.13
   0   2   2  200.87   16.12
   0  -2   2  196.31   15.95
   0   2   2  190.92   15.87
   0  -2  -2  183.06   15.56
   0  -2   2  201.50   16.15
   0   2  -2  203.50   15.68
   0   2   3    5.27    0.92
   0   2  -3    5.16    0.90
   0   2   3    4.33    0.82
   0  -2   3    5.00    0.84
   0  -2   3    3.79    0.58
   0  -2   3    2.67    0.65
   0  -2   4   25.56    2.41
   0   2   4   23.06    2.66
   0  -2   4   22.39    2.32
   0  -2   4   24.00    2.85
   0   2   4   26.47    2.40
   0  -2   4   25.04    2.59
   0   2  -4   27.33    2.89
   0   2  -5    9.75    1.59
   0   2   5    4.91    0.91
   0  -2   5    5.08    0.95
   0  -2   6   81.51    6.92
   0   2  -6   81.72    7.72
   0  -2   6   72.34    7.79
   0   2   6   79.38    6.82
   0   2  -7    7.91    1.94
   0   2  -7    5.62    0.90
   0  -2  -7    5.75    1.13
   0  -2   7    4.77    0.70
   0   2   7    4.77    0.73
   0  -2   7    5.49    0.96
   0  -2  -7    6.11    0.87
   0  -2  -8   16.81    2.07
   0  -2   8   16.20    2.25
   0  -2   8   15.18    3.53
   0  -2   8   18.39    1.84
   0   2   8   15.19    1.64
   0  -2  -8   15.73    1.82
   0  -2   8   15.88    1.64
   0   2  -8   16.48    1.78
   0   2  -8   20.81    2.02
   0   2   8   16.49    2.18
   0   2   9    5.73    0.91
   0  -2  -9    7.47    1.05
   0  -2  -9    7.32    1.35
   0  -2   9    6.30    0.91
   0   2   9    4.38    1.31
   0  -2   9    8.20    1.01
   0   2  -9    7.45    1.07
   0  -2  10    2.09    0.54
   0   2 -10    2.95    0.71
   0  -2 -10    2.59    0.65
   0  -2  10    3.14    0.64
   0   2  10    2.75    0.67
   0  -2 -10    3.59    0.62
   0  -2  10    3.50    0.73
   0  -2  10    5.38    1.81
   0   2  10    2.46    1.38
   0   2  11    0.46    0.36
   0  -2 -11    1.16    0.41
   0  -2  11    0.75    0.35
   0  -2  11    0.77    0.35
   0  -2  11    0.43    0.51
   0   2 -11    0.66    0.36
   0  -2 -11    0.56    0.33
   0  -2  12    5.62    0.83
   0   2  12    6.01    0.90
   0  -2 -12    6.04    0.75
   0   2 -12    6.41    0.83
   0   2  12    6.50    0.78
   0  -3   0  521.25   42.19
   0  -3   0  535.81   42.30
   0   3   0  545.71   42.27
   0   3  -1    1.98    0.45
   0   3   1    1.27    0.30
   0   3   1    1.55    0.40
   0  -3   1    0.99    0.32
   0   3  -1    1.32    0.34
   0  -3   2  563.01   45.21
   0   3  -2  621.06   46.85
   0   3   2  550.89   45.12
   0  -3  -2  561.56   46.84
   0  -3   2  598.06   45.35
   0   3   2  530.96   45.43
   0  -3   2  609.80   45.21
   0   3  -2  590.61   47.10
   0   3   3    0.56    0.45
   0  -3   3    0.69    0.47
   0   3  -3    1.05    0.64
   0  -3   3    0.63    0.25
   0   3   3    0.33    0.26
   0  -3  -3    1.30    0.52
   0  -3   3    0.41    0.30
   0  -3   3    0.64    0.46
   0   3  -4   11.78    1.66
   0  -3   4    6.08    0.91
   0   3   4    6.86    0.91
   0  -3   4    6.70    1.01
   0  -3  -4   10.81    1.90
   0  -3   4    6.07    1.14
   0  -3   5    0.56    0.50
   0  -3   5    1.50    0.79
   0   3   5    0.11    0.32
   0   3  -5    0.76    0.59
   0  -3   6  130.71   10.87
   0   3   6  129.76   10.75
   0  -3   6  123.29   11.19
   0   3  -6  131.26   11.90
   0  -3  -6  135.51   12.18
   0  -3  -7    5.33    1.18
   0   3   7    3.92    0.73
   0  -3   7    6.01    0.79
   0  -3  -7    5.28    0.83
   0  -3   7    4.53    0.71
   0   3  -7    5.62    0.88
   0   3  -7    7.01    2.10
   0  -3   7    4.08    1.54
   0   3   8   10.97    1.69
   0   3   8    8.24    1.38
   0  -3  -8    7.38    1.05
   0  -3  -8    6.80    1.31
   0  -3   8    7.31    2.24
   0   3  -8    5.18    1.03
   0   3  -8    6.36    1.07
   0  -3   8    9.14    1.12
   0  -3   8    8.88    1.73
   0  -3   8    9.81    1.21
   0  -3   8    8.25    1.11
   0  -3   9    0.40    0.87
   0  -3  -9    0.42    0.59
   0   3  -9    0.00    0.43
   0  -3   9    1.12    0.44
   0   3   9    1.15    0.78
   0  -3   9    0.68    0.36
   0  -3   9    0.67    0.40
   0   3   9    0.74    0.40
   0   3  -9    1.14    0.52
   0  -3  -9    0.99    0.45
   0   3  10   20.49    1.90
   0  -3  10   18.52    1.93
   0   3  10   19.45    3.01
   0  -3 -10   19.19    2.26
   0  -3 -10   19.71    1.94
   0  -3  10   19.02    1.81
   0  -3  10   16.82    1.84
   0  -3 -10   20.48    1.84
   0   3 -10   18.25    1.93
   0  -3 -11    0.29    0.31
   0   3  11    0.08    0.30
   0   3 -11    0.04    0.28
   0  -3 -11    0.56    0.30
   0  -3  11    0.10    0.28
   0  -3  11    0.17    0.28
   0  -3 -12    0.72    0.27
   0   3  12    0.48    0.34
   0   3 -12    0.58    0.29
   0   3  12    0.28    0.44
   0  -3  12    0.46    0.24
   0   4   0  161.48   12.26
   0  -4   0  149.61   12.39
   0  -4   0  143.51   12.22
   0   4   0  159.41   12.34
   0   4  -1    3.06    0.73
   0  -4   1    0.97    0.33
   0   4   1    1.39    0.32
   0  -4   1    1.78    0.43
   0   4  -1    2.15    0.48
   0   4  -1    1.53    0.40
   0   4   1    2.02    0.45
   0  -4   2  801.56   63.40
   0   4   2  789.22   63.28
   0  -4  -2  827.64   68.57
   0  -4   2  884.13   63.58
   0  -4   2  846.59   63.44
   0   4   2  683.38   63.56
   0   4  -2  905.61   68.62
   0   4  -3    0.11    0.36
   0  -4   3    0.57    0.43
   0  -4   3    0.22    0.29
   0   4   3    0.14    0.26
   0  -4  -3    0.40    0.40
   0  -4   3    0.49    0.34
   0   4   3    0.80    0.56
   0   4   3    0.18    0.29
   0  -4   4   10.78    1.39
   0  -4  -4    7.59    1.40
   0   4   4   10.27    1.25
   0  -4   4   12.54    1.60
   0   4  -4    8.94    1.50
   0  -4  -5    1.27    1.21
   0   4  -5    1.59    0.91
   0  -4   5    0.77    0.46
   0   4   5    1.10    0.51
   0  -4   6   39.95    3.41
   0  -4   6   39.23    3.44
   0  -4   6   40.11    4.28
   0   4   6   42.83    3.84
   0   4  -6   38.86    4.58
   0  -4  -6   41.08    3.89
   0  -4   6   36.72    3.42
   0  -4   6   41.43    3.96
   0   4   6   40.81    4.08
   0  -4   6   39.94    3.40
   0  -4   7    0.37    0.28
   0  -4  -7    0.78    0.36
   0   4  -7    0.66    0.34
   0  -4  -7    0.12    0.41
   0   4   7    0.23    0.30
   0   4   7    0.42    0.47
   0  -4   7    0.76    1.01
   0   4   7    0.22    1.10
   0  -4   7    0.29    0.29
   0  -4   7    0.60    0.31
   0  -4  -7    0.21    0.59
   0  -4   7    0.53    0.61
   0  -4  -8    5.85    1.31
   0   4  -8    7.09    1.02
   0   4  -8    7.66    1.15
   0  -4  -8    6.93    1.03
   0  -4   8    7.36    1.70
   0   4   8    7.17    1.45
   0  -4   8    4.81    0.88
   0  -4   8    7.57    0.94
   0   4   8    6.16    0.88
   0  -4   8    5.58    0.85
   0   4  -9    0.33    0.45
   0  -4   9   -0.37    1.28
   0  -4  -9    0.66    0.66
   0  -4   9   -1.05    3.72
   0  -4   9    0.07    0.37
   0  -4  -9    0.58    0.41
   0  -4   9    0.31    0.45
   0   4  -9    0.46    0.40
   0   4   9    0.14    0.75
   0   4   9    0.42    0.35
   0  -4   9    0.21    0.30
   0   4 -10    7.85    1.03
   0   4  10    7.85    1.02
   0  -4  10    8.11    0.94
   0  -4 -10    6.22    1.29
   0  -4  10    7.23    1.00
   0  -4 -10    8.12    0.99
   0  -4 -10    8.39    1.01
   0   4  11    1.45    0.46
   0  -4 -11    0.67    0.34
   0  -4 -11    1.48    0.41
   0  -4  11    2.84    0.67
   0   4 -11    1.45    0.44
   0  -4  11    1.73    0.39
   0  -4 -12    0.93    0.24
   0   4 -12    0.87    0.32
   0  -4  12    0.83    0.24
   0   4  12    0.69    0.43
   0   4  12    0.93    0.31
   0   5   0  488.26   38.81
   0  -5   0  485.04   38.97
   0   5   0  495.04   38.88
   0   5  -1   -0.08    0.20
   0  -5  -1    0.38    0.36
   0   5  -1    0.31    0.38
   0   5   1    0.30    0.32
   0   5   1    0.11    0.22
   0   5  -1    0.07    0.23
   0  -5   1    0.22    0.24
   0  -5   1    0.22    0.26
   0   5   2   25.65    2.37
   0   5   2   23.80    2.13
   0  -5   2   23.78    2.27
   0   5  -2   25.96    2.41
   0  -5  -2   25.15    2.41
   0   5  -2   25.05    2.75
   0  -5   2   25.26    2.34
   0   5   3    1.42    0.40
   0   5  -3    3.43    1.10
   0  -5   3    1.18    0.47
   0  -5  -3    3.37    0.79
   0   5   3    2.34    0.71
   0   5  -3    2.11    0.64
   0  -5  -4   43.02    4.09
   0   5   4   41.98    4.05
   0   5   4   42.96    3.79
   0   5  -4   44.40    4.59
   0  -5   4   45.44    4.21
   0  -5   4   42.20    4.11
   0  -5   5    5.05    0.74
   0   5   5    7.19    1.22
   0  -5   5    4.72    1.05
   0   5  -5    9.75    1.89
   0   5   5    4.57    0.90
   0  -5   6   36.53    3.88
   0  -5   6   31.80    2.90
   0  -5   6   32.87    3.43
   0  -5   6   32.38    2.90
   0   5   6   34.62    3.28
   0  -5  -6   37.71    3.58
   0  -5   6   31.98    2.88
   0   5  -6   35.17    4.46
   0  -5  -6   31.46    3.52
   0   5   6   33.60    3.62
   0   5   7   11.13    1.19
   0   5  -7   18.94    3.97
   0  -5   7    8.29    1.15
   0   5   7    8.38    1.47
   0   5  -7   16.80    1.74
   0  -5  -7   16.07    2.18
   0  -5   7   11.93    1.11
   0  -5  -7   15.32    1.64
   0  -5   7    8.25    1.09
   0  -5   8    0.74    0.41
   0   5  -8    0.71    0.38
   0   5   8    0.86    0.40
   0  -5  -8    0.99    0.53
   0  -5  -8    1.00    0.45
   0  -5  -8    0.22    0.73
   0  -5   8    1.40    1.54
   0  -5   8    0.32    0.32
   0   5  -8    1.23    0.59
   0  -5   8    0.60    1.05
   0  -5   8    0.36    0.34
   0  -5   9    7.94    0.95
   0  -5   9    3.99    1.98
   0   5  -9    8.41    1.27
   0   5   9    7.38    1.04
   0   5  -9   10.03    1.21
   0  -5  -9   10.40    1.19
   0  -5   9    9.78    1.09
   0   5   9    4.89    1.47
   0  -5  -9    8.05    1.51
   0   5  10    5.12    0.80
   0  -5 -10    4.95    0.80
   0   5 -10    5.80    0.99
   0  -5  10    5.02    0.69
   0   5 -10    4.71    0.80
   0  -5 -10    3.79    1.06
   0  -5  10    4.13    0.79
   0  -5 -10    4.74    0.75
   0   5 -11    5.46    0.77
   0  -5 -11    6.12    0.77
   0   5  11    4.05    0.99
   0  -5  11    5.12    0.63
   0   5 -12    2.06    0.43
   0  -5 -12    2.10    0.45
   0  -5 -12    2.35    0.46
   0   5  12    1.94    0.42
   0   6   0    6.86    0.81
   0   6   0    6.57    0.92
   0  -6   0    5.05    1.00
   0   6   1    0.61    0.34
   0   6  -1    0.42    0.35
   0   6  -1    0.70    0.51
   0  -6   1    0.90    0.34
   0  -6   1    0.29    0.42
   0   6  -1    0.86    0.39
   0   6   1    1.00    0.35
   0  -6   2  152.65   13.05
   0   6   2  154.14   13.12
   0   6   2  173.65   13.04
   0  -6   2  161.87   13.19
   0   6  -2  179.97   14.51
   0  -6  -2  169.49   14.42
   0   6  -2  184.36   15.06
   0   6   3    3.43    0.81
   0   6  -3    3.67    0.86
   0  -6   3    3.55    0.79
   0   6   3    3.04    0.60
   0   6  -3    5.25    1.25
   0  -6  -3    5.42    1.09
   0   6   4   76.66    6.65
   0  -6   4   77.20    6.73
   0  -6  -4   74.14    6.49
   0   6   4   76.08    6.29
   0  -6   4   69.18    6.63
   0  -6   5    2.02    0.43
   0   6  -5    1.66    1.10
   0  -6  -5    0.90    0.52
   0  -6   5    1.31    0.36
   0   6   5    0.96    0.73
   0  -6  -5    0.82    0.92
   0  -6   5    0.42    0.62
   0  -6   5    1.07    0.36
   0  -6   5    1.27    0.84
   0   6   5    0.80    0.49
   0  -6   6   47.53    4.15
   0  -6   6   48.88    4.23
   0   6   6   54.46    4.63
   0  -6   6   50.39    4.40
   0  -6   6   54.01    4.25
   0  -6   6   54.26    4.87
   0   6  -6   42.57    3.89
   0   6   6   46.45    4.26
   0  -6   6   45.54    4.22
   0  -6  -6   45.04    3.95
   0  -6  -6   46.11    4.39
   0   6   6   50.96    5.09
   0  -6  -7    0.80    0.40
   0  -6   7    0.08    1.35
   0  -6  -7    0.41    0.99
   0   6   7    0.41    0.56
   0  -6   7   -1.00    0.93
   0  -6  -7    0.50    0.64
   0  -6   7    0.55    0.34
   0   6   7    1.46    0.44
   0   6  -7    1.67    0.53
   0  -6   7    0.89    0.50
   0  -6   8   81.02    7.57
   0   6   8   83.93    7.09
   0  -6   8   74.03    6.52
   0   6  -8   80.12    6.45
   0  -6  -8   78.02    6.34
   0   6   8   77.97    6.55
   0   6  -8   73.66    6.32
   0  -6   8   75.96    6.41
   0  -6  -8   69.12    6.80
   0  -6  -8   74.31    6.27
   0  -6  -9    9.07    1.40
   0   6   9    8.37    1.17
   0   6  -9    8.23    1.09
   0   6  -9    7.53    1.20
   0   6   9    6.16    1.70
   0  -6   9    8.69    1.16
   0  -6 -10    5.45    0.76
   0  -6  10    6.26    0.80
   0  -6 -10    6.63    0.88
   0   6 -10    6.80    1.19
   0  -6 -10    4.28    1.11
   0   6  10    8.05    0.98
   0   6 -10    4.54    0.80
   0  -6 -11    6.51    0.74
   0  -6  11    4.90    0.76
   0   6  11    5.83    0.75
   0   6 -11    6.84    0.84
   0  -6 -12    0.09    0.19
   0   6  12    0.02    0.19
   0  -6 -12    0.02    0.21
   0   6 -12   -0.03    0.20
   0   7   0   31.91    2.75
   0   7   0   29.01    2.88
   0   7   1    4.76    0.86
   0   7  -1    6.20    1.65
   0   7   1    4.73    0.73
   0   7  -1    3.98    0.85
   0   7   2   60.50    5.32
   0  -7   2   58.27    5.12
   0   7   2   62.28    5.07
   0   7  -2   73.76    7.16
   0   7  -2   78.56    6.61
   0   7  -3    5.91    1.17
   0   7  -3    7.53    1.61
   0  -7  -3    8.14    1.32
   0  -7   3    4.15    0.94
   0   7   3    3.94    0.70
   0  -7  -4  120.43   10.43
   0  -7   4  117.64   10.30
   0   7   4  136.32   10.64
   0  -7   4  115.06   10.06
   0   7   4  126.72   10.10
   0  -7   4  114.74    9.90
   0   7  -4  126.81   11.46
   0  -7   4  128.31    9.96
   0  -7  -4  124.47   10.56
   0  -7  -4  124.79   10.13
   0  -7  -5    0.06    0.50
   0   7   5    0.29    0.46
   0  -7   5    0.44    0.29
   0  -7   5    0.26    0.35
   0  -7   5    0.50    0.27
   0  -7   5   -0.19    0.62
   0  -7  -5    0.47    0.69
   0   7  -5    0.39    1.01
   0   7   5    0.55    0.77
   0  -7  -6   88.71    8.11
   0  -7   6   80.24    7.13
   0   7   6   96.51    7.53
   0  -7   6   80.01    7.03
   0   7   6   85.70    7.19
   0  -7  -6   94.03    7.66
   0  -7   6   90.28    7.15
   0  -7   6   94.78    7.16
   0  -7   6   81.85    7.13
   0  -7   7    0.85    0.54
   0   7   7    1.11    0.62
   0  -7   7    1.32    0.43
   0   7   7    1.30    0.64
   0  -7   7    1.37    0.39
   0  -7   7    0.07    1.42
   0  -7  -7    1.87    0.49
   0  -7  -7    0.59    0.81
   0  -7  -7    1.81    1.06
   0   7  -7    2.95    0.90
   0  -7   8    6.39    0.89
   0  -7   8    6.50    0.91
   0   7  -8    5.55    0.96
   0   7   8    5.91    0.90
   0  -7   8    5.48    0.93
   0  -7   8    5.75    0.77
   0   7  -8    5.33    1.11
   0  -7  -8    6.76    0.89
   0  -7  -8    6.28    1.63
   0   7   8    5.14    1.26
   0  -7  -8    5.66    1.08
   0   7  -9    2.76    0.77
   0  -7  -9    2.32    0.63
   0  -7  -9    3.35    0.61
   0   7  -9    2.98    0.73
   0  -7   9    2.21    0.49
   0   7   9    2.69    0.64
   0  -7  -9    1.88    0.86
   0   7 -10    2.47    0.65
   0   7 -10    2.28    0.64
   0  -7 -10    2.59    0.60
   0  -7 -10    2.26    0.51
   0  -7 -10    1.58    0.80
   0  -7 -11    4.72    0.65
   0  -7 -11    3.97    0.61
   0   7  11    5.71    0.74
   0   8   0    0.48    0.50
   0   8   0    0.36    0.34
   0   8  -1    1.21    0.52
   0  -8   1    0.99    0.58
   0   8  -1    1.32    0.78
   0   8   1    1.68    0.65
   0   8  -2   23.09    3.14
   0   8   2   27.79    2.53
   0   8   2   26.54    2.79
   0   8  -2   25.12    2.59
   0   8  -3   -0.23    0.56
   0  -8   3    0.56    0.35
   0  -8  -3    0.46    0.42
   0   8   3    0.47    0.36
   0  -8  -3    0.26    0.58
   0   8   3    0.24    0.52
   0  -8   3    0.12    0.26
   0   8  -3   -0.68    0.63
   0   8   4    0.32    0.57
   0  -8   4    0.27    0.29
   0  -8  -4    0.08    0.67
   0  -8   4    0.48    0.35
   0  -8  -4    0.32    0.48
   0  -8   4    0.20    0.27
   0   8  -4    0.09    0.83
   0  -8   4    0.18    0.36
   0  -8  -4    0.03    0.47
   0  -8   4    0.01    0.34
   0   8   4    0.15    0.34
   0   8   5    1.12    1.13
   0  -8   5    0.78    0.45
   0  -8   5    1.84    0.43
   0  -8   5    1.05    0.41
   0   8   5    1.12    0.57
   0   8  -5    0.72    1.34
   0  -8  -5    1.27    0.85
   0  -8  -5    1.25    0.92
   0  -8  -5    0.65    0.62
   0  -8   5    1.29    0.49
   0  -8   5    1.22    0.42
   0  -8   5    1.87    0.55
   0   8   6    2.76    0.62
   0  -8   6    3.75    0.68
   0  -8   6    5.04    0.72
   0  -8  -6    5.04    1.19
   0  -8   6    5.04    0.85
   0  -8   6    2.86    0.62
   0  -8  -6    5.05    1.45
   0  -8   6    2.98    0.63
   0   8   6    3.71    0.92
   0  -8   6    3.78    0.81
   0  -8  -7    0.44    0.97
   0  -8  -7    3.57    0.64
   0   8   7    1.21    0.47
   0  -8   7    0.65    0.37
   0  -8   7    3.01    0.70
   0   8  -7    2.66    0.85
   0  -8   7    2.43    0.55
   0  -8  -7    2.52    1.15
   0   8  -7    2.57    0.66
   0  -8   7    1.93    0.62
   0  -8   7    1.74    0.39
   0   8   7    1.10    0.73
   0  -8   8    6.47    1.00
   0   8  -8    7.74    1.21
   0  -8  -8    7.77    2.02
   0  -8  -8    7.07    1.08
   0  -8  -8    7.59    1.36
   0   8  -8    6.86    1.14
   0  -8   8    7.47    1.42
   0   8   8   11.04    1.96
   0  -8  -9    0.17    0.36
   0   8  -9    0.97    0.42
   0   8  -9    0.22    0.46
   0  -8  -9    0.30    0.40
   0  -8  -9    0.03    0.94
   0   8   9    0.04    0.28
   0  -8  -9    0.59    0.29
   0   8 -10   15.58    1.66
   0  -8 -10   13.60    1.98
   0   8 -10   17.97    1.79
   0  -8 -10   20.03    1.75
   0   8  10   17.02    1.63
   0  -8 -10   20.64    1.73
   0   8 -11    4.48    0.59
   0   8  11    3.45    0.51
   0  -8 -11    3.49    0.56
   0  -8 -11    3.10    0.57
   0   9   0   19.95    2.92
   0  -9   0   21.81    2.44
   0  -9   0   19.76    2.01
   0   9   0   21.60    2.15
   0  -9   0   20.53    1.97
   0   9   0   19.80    2.34
   0  -9   0   23.60    2.03
   0   9   1    0.63    0.56
   0  -9  -1    0.28    0.60
   0   9   1    0.54    0.40
   0  -9   1    1.23    0.72
   0  -9   1    0.37    0.32
   0  -9   1    0.26    0.36
   0   9  -1    0.47    0.52
   0  -9  -1    0.87    0.45
   0   9  -1    0.89    0.98
   0  -9   1    0.77    0.43
   0  -9  -1    0.26    0.40
   0  -9   1    0.62    0.35
   0   9  -2   14.09    2.64
   0  -9  -2   15.86    1.57
   0   9   2   15.04    1.60
   0  -9  -2   14.97    2.03
   0   9  -2   12.27    1.94
   0  -9   2   13.72    1.49
   0  -9   2   14.88    1.50
   0   9   2   14.79    1.92
   0  -9   2   14.44    1.47
   0   9  -3    0.30    1.05
   0   9  -3    0.42    0.80
   0  -9   3    0.41    0.33
   0  -9   3    0.90    0.42
   0  -9  -3    0.26    0.44
   0  -9   3    0.61    0.40
   0  -9   3    0.37    0.38
   0  -9  -3   -0.28    0.41
   0   9   3    0.67    0.47
   0   9   3    0.80    0.92
   0  -9  -3    0.69    0.64
   0  -9   4   40.82    3.69
   0   9   4   35.01    4.20
   0   9  -4   43.14    5.47
   0  -9   4   38.23    3.45
   0  -9   4   40.58    3.53
   0  -9   4   42.26    3.50
   0  -9  -4   45.01    4.23
   0   9   4   41.54    3.72
   0  -9   4   42.05    3.46
   0  -9  -4   35.49    3.63
   0  -9  -4   41.27    3.65
   0  -9   5    0.42    0.38
   0   9   5    0.63    0.56
   0  -9  -5   -0.44    1.31
   0  -9  -5    0.98    0.68
   0  -9   5    0.37    0.52
   0  -9   5    0.84    0.39
   0  -9   5    0.31    0.48
   0  -9   5    0.21    0.38
   0  -9  -6   24.36    2.06
   0   9   6   20.33    2.13
   0  -9  -6   18.93    2.06
   0  -9  -6   24.35    2.92
   0  -9   6   24.33    2.17
   0  -9   6   21.74    2.19
   0   9   6   25.03    3.45
   0  -9   6   21.71    2.05
   0  -9  -6   25.02    2.70
   0  -9  -7    2.48    0.54
   0  -9  -7    4.09    1.43
   0  -9  -7    1.62    1.27
   0   9   7    4.10    0.75
   0   9  -7    2.84    0.79
   0  -9   7    4.47    0.90
   0   9   7    2.08    1.02
   0  -9   8    5.32    0.85
   0   9  -8    5.96    1.03
   0  -9  -8    5.48    1.67
   0   9  -8    7.36    1.15
   0  -9  -8    6.56    1.37
   0  -9  -8    6.49    0.71
   0  -9   8    5.69    0.95
   0  -9  -8    6.62    0.83
   0  -9  -8    7.64    1.05
   0   9   8    6.65    0.90
   0   9  -9    1.07    0.54
   0  -9  -9    0.96    0.47
   0  -9  -9    0.99    1.13
   0  -9  -9    0.28    0.31
   0   9  -9    1.40    0.59
   0  -9 -10    9.23    0.93
   0   9 -10    7.65    0.98
   0  -9 -10    5.58    1.18
   0   9 -10    5.79    0.86
   0  -9 -10    7.61    0.76
   0   9  10    8.64    0.94
   0  -9 -11    1.87    0.39
   0 -10   0   61.40    5.03
   0  10   0   57.89    5.02
   0  10   0   58.87    6.73
   0 -10   0   61.73    5.55
   0 -10   0   64.67    5.08
   0 -10   0   55.06    4.95
   0  10   0   56.55    5.48
   0 -10   1    0.37    0.41
   0 -10  -1    1.33    0.48
   0 -10  -1    0.73    0.51
   0 -10   1    0.83    0.43
   0  10  -1    0.24    1.25
   0 -10  -1    0.60    0.48
   0 -10   1    1.10    0.44
   0  10   1    0.63    0.79
   0 -10  -1    1.53    0.89
   0  10  -1    1.33    0.85
   0 -10   1    1.53    0.82
   0  10   1    0.36    1.87
   0 -10  -2   22.09    2.24
   0 -10  -2   20.16    2.09
   0 -10   2   25.39    2.74
   0 -10   2   25.00    2.26
   0  10  -2   22.05    3.75
   0 -10  -2   22.06    2.21
   0 -10  -2   23.48    2.24
   0  10   2   24.96    2.41
   0 -10   2   21.98    2.21
   0  10  -2   24.91    2.99
   0 -10  -2   24.73    2.74
   0 -10   2   21.42    2.22
   0 -10   2   23.35    2.22
   0  10   2   26.80    3.87
   0 -10   3    1.47    0.49
   0 -10   3    2.75    0.63
   0  10   3    0.59    0.51
   0 -10  -3    0.77    0.58
   0 -10   3    2.13    0.55
   0 -10   3    0.79    0.47
   0 -10   3    1.30    0.43
   0 -10  -3    0.40    0.45
   0  10  -3    1.02    1.40
   0 -10  -3    1.43    0.92
   0 -10  -3    0.97    0.61
   0 -10   4   51.63    4.50
   0 -10   4   55.99    4.56
   0 -10   4   50.42    4.56
   0 -10   4   46.21    4.98
   0 -10  -4   62.59    6.43
   0 -10  -4   66.15    5.33
   0 -10  -4   50.47    5.11
   0 -10   4   58.02    4.57
   0  10   4   56.98    4.81
   0 -10   5    0.29    0.38
   0  10   5    1.06    0.71
   0 -10   5    0.61    0.59
   0 -10   5    0.01    0.39
   0 -10   5    0.96    0.46
   0 -10  -5    0.63    0.78
   0 -10  -5    1.08    0.80
   0 -10  -5    0.31    0.87
   0 -10   5    0.93    0.44
   0 -10  -6    3.29    1.19
   0  10   6    1.82    0.52
   0 -10  -6    3.55    0.81
   0 -10   6    2.09    0.61
   0  10   6    2.64    1.01
   0 -10   6    2.00    0.71
   0 -10  -6    4.24    1.36
   0  10  -6    3.22    0.85
   0 -10   6    0.95    0.46
   0 -10   6    2.04    0.61
   0 -10   7    3.45    0.66
   0  10   7    4.71    1.43
   0 -10  -7    6.29    1.08
   0 -10  -7    3.13    1.41
   0  10   7    5.36    0.82
   0  10  -7    7.38    1.20
   0 -10  -7    6.57    1.77
   0 -10  -8   12.88    2.62
   0 -10  -8   17.61    1.95
   0 -10   8   16.42    1.73
   0 -10  -8   17.62    1.75
   0  10   8   18.18    1.72
   0  10  -8   17.81    1.94
   0  10  -9    0.65    0.46
   0 -10  -9    0.78    1.15
   0  10   9    0.61    0.34
   0 -10  -9    0.36    0.36
   0  10  10    6.16    0.69
   0  10 -10    6.45    0.88
   0 -10 -10    6.05    1.04
   0 -10 -10    8.50    0.85
   0 -11   0    3.12    1.08
   0 -11   0    5.36    0.90
   0  11   0    3.07    0.76
   0 -11   0    4.81    0.98
   0  11   0    2.05    1.33
   0 -11   0    4.79    0.86
   0 -11   1    1.26    0.82
   0 -11  -1    0.66    0.54
   0 -11  -1    0.53    0.50
   0  11  -1    0.51    1.34
   0  11   1    0.05    0.51
   0 -11   1    0.88    0.47
   0 -11  -1    1.08    0.57
   0 -11   1    1.23    0.54
   0 -11   1    0.80    0.49
   0 -11  -1    0.91    0.79
   0 -11   1    0.32    0.52
   0  11  -1    0.66    0.52
   0 -11   2   34.36    3.06
   0 -11  -2   28.57    3.03
   0  11  -2   40.07    5.57
   0  11  -2   37.10    3.25
   0 -11  -2   34.11    3.11
   0 -11   2   31.88    2.95
   0 -11  -2   34.77    4.31
   0 -11   2   32.13    3.12
   0 -11   2   40.05    3.23
   0 -11   2   30.42    4.12
   0 -11  -2   39.72    3.49
   0  11   2   36.15    3.31
   0 -11   3    1.56    0.67
   0  11   3    1.38    0.69
   0 -11   3    1.62    0.58
   0 -11  -3    0.71    0.78
   0 -11   3    1.95    0.57
   0 -11  -3    1.64    0.72
   0 -11  -3    1.76    0.57
   0  11  -3    1.44    0.70
   0 -11   3    1.38    0.54
   0 -11  -3    1.44    0.71
   0 -11   4   22.11    2.08
   0 -11   4   19.95    2.14
   0 -11  -4   22.71    2.84
   0 -11   4   20.56    1.99
   0  11   4   22.15    2.38
   0  11  -4   23.79    2.40
   0 -11   4   20.07    2.03
   0 -11  -4   21.78    2.16
   0 -11  -4   24.72    2.39
   0 -11  -4   20.97    2.48
   0 -11   5    7.46    1.03
   0 -11   5    7.99    1.05
   0  11   5    7.57    1.42
   0 -11  -5    7.82    1.06
   0 -11   5    5.10    0.94
   0 -11  -5    5.81    1.25
   0 -11  -5    5.38    1.27
   0 -11   6   25.43    2.36
   0 -11  -6   10.01    1.86
   0 -11   6   25.19    2.30
   0  11   6   25.72    3.14
   0 -11   7    0.15    0.37
   0 -11  -7    0.94    1.13
   0  11   7    1.04    0.42
   0 -11  -7    0.22    1.19
   0  11  -7    1.13    0.62
   0 -11  -7    0.52    0.46
   0 -11   7    1.01    0.56
   0  11  -8    3.48    1.08
   0 -11  -8    3.69    1.55
   0 -11  -8    3.77    0.75
   0  11   8    4.02    0.73
   0 -11  -8    4.87    0.93
   0 -11  -9    0.63    0.36
   0 -11  -9    0.34    0.85
   0  11   9    0.49    0.31
   0  11  -9    1.06    0.55
   0 -11 -10    0.25    0.39
   0 -11 -10    1.09    0.30
   0 -11  10    1.21    0.49
   0 -12   0    4.05    1.20
   0 -12   0    6.39    1.09
   0 -12   0    5.89    1.05
   0 -12   0    5.78    1.17
   0 -12  -1    0.32    0.63
   0 -12   1   -0.25    0.48
   0 -12   1    0.20    0.65
   0 -12   1    0.15    0.43
   0 -12  -1   -0.26    0.58
   0  12  -1    0.79    0.59
   0 -12   1    0.33    0.71
   0 -12  -1    0.36    0.59
   0 -12  -1   -0.03    0.54
   0 -12   2   87.13    7.25
   0 -12   2   88.04    7.29
   0 -12   2   93.06    7.89
   0 -12  -2   82.79    7.06
   0 -12  -2   92.46    7.82
   0 -12   2   89.96    7.32
   0 -12   2   79.67    7.11
   0 -12  -2   84.66    7.12
   0 -12  -2   81.04    7.21
   0 -12  -3    0.65    0.81
   0 -12  -3    1.00    0.46
   0 -12   3    0.26    0.41
   0 -12   3    0.46    0.65
   0 -12   3   -0.15    0.45
   0 -12  -3    0.63    0.60
   0 -12   3    0.75    0.50
   0 -12  -3    0.59    0.85
   0 -12   3    0.28    0.72
   0  12  -3    0.73    0.60
   0 -12   4    1.75    0.93
   0 -12   4    2.43    0.60
   0 -12  -4    2.02    0.80
   0 -12   4    2.40    0.67
   0 -12  -4    1.92    1.05
   0  12   4    4.02    1.18
   0  12  -4    2.58    0.77
   0 -12  -4    1.92    1.04
   0 -12  -4    2.38    0.56
   0 -12   4    3.32    0.80
   0 -12   4    2.01    0.58
   0 -12   5    0.56    0.80
   0 -12   5    0.35    0.41
   0 -12   5    0.06    0.43
   0 -12  -5   -1.18    1.59
   0 -12  -5   -0.16    0.96
   0 -12  -5    0.35    0.41
   0 -12   5    0.39    0.45
   0 -12  -5   -0.04    0.70
   0  12  -5    0.09    0.53
   0 -12   6   10.32    1.16
   0 -12  -6   11.98    1.26
   0 -12  -6    9.16    1.81
   0 -12  -6   12.19    2.24
   0 -12   6   10.36    1.41
   0 -12   6   10.33    1.21
   0  12  -6   11.01    1.44
   0 -12  -7    2.51    0.60
   0 -12   7    3.81    0.84
   0 -12  -7    1.52    1.17
   0 -12  -7    4.02    1.32
   0  12  -7    3.96    0.90
   0 -12  -8    0.72    1.16
   0 -12  -8    1.48    0.60
   0  12  -8    0.98    0.50
   0 -12  -8    1.35    0.42
   0 -12  -9    2.97    0.53
   0 -12   9    4.81    0.87
   0 -12  -9    4.19    1.00
   0  12  -9    4.19    0.66
   0 -13   0    0.39    0.57
   0 -13   0    0.37    0.54
   0 -13   0    0.02    0.67
   0 -13   0    0.51    0.76
   0 -13   1    0.46    0.75
   0 -13  -1    0.22    0.57
   0 -13   1    0.29    0.75
   0 -13  -1    0.47    0.74
   0 -13   1    0.54    0.50
   0 -13  -1    0.25    0.66
   0 -13  -1    0.41    0.71
   0  13  -1   -0.07    0.54
   0 -13   1    0.08    0.54
   0  13  -1   -0.06    0.34
   0 -13  -2    9.96    1.43
   0 -13   2   11.57    1.43
   0 -13  -2    9.29    1.60
   0 -13   2   11.72    1.87
   0  13  -2   10.44    1.19
   0 -13  -2   11.95    1.48
   0 -13   2   11.69    1.67
   0 -13  -2    9.00    1.77
   0  13  -2   11.63    1.40
   0 -13   3    0.66    0.62
   0 -13  -3    0.54    0.63
   0 -13   3    0.43    0.73
   0  13  -3    0.47    0.55
   0 -13   3    0.78    0.77
   0 -13  -3    0.32    0.93
   0 -13   3    0.81    0.57
   0 -13   3    1.34    0.75
   0 -13  -3    0.50    0.77
   0 -13  -4   10.02    1.11
   0 -13  -4    8.84    1.81
   0 -13   4   12.53    1.40
   0 -13  -4   10.67    1.56
   0  13  -4   10.51    1.40
   0 -13   4   14.08    1.67
   0 -13   4   12.56    1.50
   0 -13   4   13.14    1.94
   0 -13  -4    9.67    1.72
   0 -13  -5    0.70    0.83
   0 -13  -5    0.33    0.37
   0 -13   5    1.18    0.63
   0  13  -5    0.33    0.71
   0 -13   5    0.93    0.48
   0 -13  -5    0.45    0.96
   0 -13  -5    0.50    0.64
   0 -13   5    0.74    0.63
   0 -13   5    0.29    0.39
   0 -13   6   16.27    1.56
   0 -13  -6   16.32    2.36
   0 -13  -6   12.98    2.04
   0 -13   6   16.34    1.73
   0 -13   6   15.64    2.00
   0  13  -6   16.40    1.77
   0 -13  -6   16.84    1.53
   0 -13  -7    0.61    0.32
   0 -13   7    0.60    0.57
   0  13  -7    0.59    0.51
   0 -13   7    0.61    0.43
   0 -13  -7    0.41    0.97
   0 -13  -7    0.48    0.76
   0 -13  -8   12.10    1.23
   0  13  -8   11.10    1.25
   0 -13   8    8.48    1.17
   0 -13  -8   12.02    1.12
   0 -14   0    7.07    1.52
   0 -14   0    8.85    1.23
   0 -14   0    8.98    1.40
   0 -14   0    8.72    1.53
   0 -14  -1    0.11    0.72
   0 -14  -1    0.06    0.50
   0 -14   1    0.66    0.80
   0 -14   1   -0.21    0.54
   0 -14  -1    0.40    0.69
   0 -14  -1    0.19    0.65
   0 -14   1    0.29    0.48
   0 -14   1    0.21    0.68
   0  14  -1    0.64    0.43
   0 -14   2   11.86    1.90
   0  14  -2    9.90    1.11
   0 -14   2   13.19    1.47
   0 -14   2   12.63    1.58
   0 -14  -2    9.79    1.71
   0 -14  -2    9.24    1.76
   0 -14   2   13.80    1.75
   0  14  -3    0.16    0.47
   0 -14   3   -0.04    0.69
   0 -14  -3    0.09    0.63
   0 -14   3    0.03    0.43
   0 -14  -3    0.31    0.70
   0 -14   3    0.16    0.56
   0 -14  -3    0.15    0.93
   0  14  -3    0.39    0.40
   0 -14   3    0.45    0.56
   0  14  -4   28.69    2.52
   0 -14   4   26.97    2.51
   0 -14   4   24.04    2.30
   0 -14  -4   27.63    2.62
   0 -14  -4   21.41    2.63
   0  14  -4   27.43    2.32
   0 -14  -4   21.64    2.79
   0 -14   4   25.63    2.81
   0 -14   4   25.72    2.44
   0 -14  -5    0.94    1.02
   0 -14  -5    0.61    0.74
   0 -14   5    0.26    0.48
   0 -14  -5    0.37    0.49
   0 -14   5    1.27    0.61
   0 -14   5    1.55    0.76
   0 -14   5    0.43    0.39
   0  14  -5    0.54    0.50
   0  14  -5    0.87    0.55
   0  14  -6   10.17    1.14
   0 -14  -6    6.67    1.43
   0 -14   6    6.65    1.16
   0 -14  -6    9.76    1.69
   0  14  -6    9.16    1.19
   0 -14   6    7.59    1.01
   0 -14  -6    9.09    0.91
   0 -14  -7    1.26    0.97
   0 -14  -7    1.20    0.29
   0  14  -7    1.57    0.39
   0  14  -7    1.48    0.57
   0 -14   7    1.23    0.52
   0 -14  -7    0.62    0.54
   0 -14  -8    1.11    0.60
   0 -14   8    1.98    0.53
   0 -15   0    2.85    0.78
   0 -15   0    2.03    0.88
   0 -15   0    2.82    0.73
   0 -15   1    0.16    0.48
   0 -15   1    0.22    0.62
   0 -15   1    0.10    0.55
   0 -15  -1    0.43    0.66
   0 -15  -1    0.24    0.83
   0 -15  -1    0.74    0.53
   0 -15  -1    0.08    0.52
   0 -15   1    0.04    0.65
   0 -15   2    0.44    0.62
   0  15  -2    1.31    0.46
   0 -15  -2    0.97    0.71
   0 -15  -2    1.63    0.68
   0 -15  -2    0.74    0.96
   0 -15   2    1.43    0.70
   0 -15   2    1.61    0.71
   0 -15   2    0.90    0.50
   0  15  -3    0.59    0.46
   0 -15  -3    0.38    0.64
   0 -15  -3    0.30    0.63
   0 -15   3    0.37    0.57
   0 -15   3    0.34    0.59
   0 -15   3    0.50    0.59
   0 -15  -3    0.20    0.85
   0 -15   3    0.42    0.42
   0  15  -4   15.98    1.38
   0 -15   4   12.06    1.40
   0 -15   4   13.08    1.44
   0 -15  -4   14.86    1.83
   0  15  -4   12.23    1.63
   0 -15  -4   11.65    1.80
   0 -15   4   11.38    1.63
   0 -15  -4   11.91    1.50
   0 -15   5    1.79    0.57
   0  15  -5    1.81    0.41
   0 -15   5    0.69    0.47
   0 -15   5    0.26    0.37
   0 -15  -5    0.41    0.45
   0 -15  -5    0.11    0.90
   0 -15  -5    0.85    0.63
   0  15  -5    1.02    0.51
   0 -15   5    1.76    0.70
   0 -15   6    5.77    0.74
   0 -15  -6    4.03    1.11
   0 -15  -6    6.60    1.18
   0  15  -6    6.46    0.83
   0  15  -6    6.47    0.70
   0 -15   6    4.81    0.89
   0 -15  -7    2.04    0.75
   0 -15   7    3.41    0.63
   0 -15  -7    1.13    0.35
   0 -16   0   12.58    1.64
   0 -16   0   12.33    1.81
   0 -16   0    8.76    1.64
   0 -16   0   13.16    1.34
   0 -16   1   -0.02    0.51
   0 -16   1   -0.34    0.46
   0 -16   1   -0.33    0.80
   0 -16  -1    0.01    0.84
   0 -16  -1   -0.47    0.68
   0 -16   1    0.14    0.39
   0 -16  -1   -0.23    0.52
   0 -16   2   11.41    1.30
   0 -16  -2   12.20    1.32
   0 -16  -2    9.57    1.51
   0 -16   2   12.03    1.22
   0 -16   2   11.18    1.46
   0 -16   2   10.38    1.49
   0 -16  -2    9.13    1.44
   0  16  -3    0.12    0.35
   0 -16  -3    0.43    0.52
   0 -16  -3    0.26    0.69
   0 -16   3    0.10    0.34
   0 -16   3    0.98    0.50
   0 -16   3    0.46    0.50
   0 -16   3    0.25    0.66
   0 -16  -4    5.34    1.08
   0  16  -4    3.94    0.55
   0 -16   4    4.01    0.84
   0 -16  -4    3.19    0.81
   0 -16   4    4.97    0.62
   0 -16  -4    3.44    0.74
   0 -16   4    4.34    0.92
   0 -16   4    5.43    0.82
   0 -16   5    0.39    0.39
   0 -16  -5    0.22    0.61
   0 -16  -5    0.43    0.71
   0 -16   5    0.95    0.38
   0  16  -5    0.02    0.34
   0 -17   0    0.57    0.43
   0 -17   0    0.25    0.42
   0 -17   0    0.31    0.62
   0 -17   1    0.29    0.47
   0 -17   1    0.36    0.64
   0 -17  -1    0.68    0.59
   0 -17   1    0.58    0.44
   0 -17  -1    0.36    0.46
   0 -17  -1    0.26    0.49
   0 -17   2   10.39    0.99
   0 -17   2    7.89    1.17
   0 -17  -2    8.24    1.23
   0 -17   2    9.18    1.18
   0 -17  -2   12.90    1.34
   0 -17  -2   10.46    1.16
   0 -17   2   11.29    1.09
   0 -17   3    0.07    0.43
   0 -17  -3    0.13    0.28
   0 -17  -3    0.19    0.39
   0 -17   3    0.03    0.33
   0 -17  -3    0.31    0.96
   0 -17  -4    2.31    0.64
   0 -17   4    3.23    0.57
   1   0   0    0.07    0.07
  -1   0   0    0.09    0.05
   1   0   0    0.14    0.06
  -1   0   0    0.12    0.06
  -1   0   0    0.16    0.09
  -1   0   0    0.15    0.05
   1   0   1    1.85    0.34
  -1   0   1    1.58    0.31
  -1   0  -1    1.43    0.23
   1   0  -1    1.37    0.30
   1   0   1    1.25    0.22
  -1   0   1    1.67    0.38
   1   0  -2    6.35    0.88
   1   0   2    7.99    0.90
  -1   0   2    8.06    0.93
   1   0   2    5.79    0.77
  -1   0  -2    7.04    0.81
  -1   0   2    6.00    0.87
  -1   0   3   18.25    2.13
  -1   0  -3   22.13    2.16
   1   0  -3   22.14    2.26
  -1   0   3   24.39    2.20
   1   0   3   22.19    2.14
   1   0   3   19.21    2.03
  -1   0   4    1.78    0.69
  -1   0  -4    2.42    0.68
   1   0  -4    2.31    0.77
  -1   0   4    1.42    0.46
   1   0   4    1.28    0.53
   1   0   4    2.97    0.84
   1   0   4    2.40    0.71
   1   0   5    8.65    1.22
  -1   0  -5   20.10    2.37
  -1   0   5    8.13    1.19
   1   0  -5   21.10    2.50
  -1   0   6    6.20    1.63
   1   0   6    7.38    1.82
  -1   0  -6    5.34    1.29
   1   0  -6    5.53    1.34
   1   0  -7    6.54    1.11
  -1   0   7    7.10    2.55
  -1   0   7    4.37    0.72
  -1   0  -7    7.06    1.11
   1   0   7    5.43    0.75
   1   0  -7    6.49    0.91
  -1   0  -7    5.64    0.88
  -1   0  -7    6.06    1.69
   1   0  -7    7.15    1.77
  -1   0   8   -0.02    0.44
   1   0   8    0.37    0.33
   1   0  -8    0.59    0.51
  -1   0  -8    1.11    0.60
  -1   0   8    0.24    0.27
   1   0  -8    0.34    0.35
  -1   0   8    0.82    0.40
   1   0   8   -0.11    0.52
   1   0   8    0.10    0.34
  -1   0  -8   -0.09    0.32
  -1   0   9    3.30    0.67
   1   0   9    1.59    0.81
  -1   0   9    3.11    0.71
   1   0   9    3.38    0.72
   1   0   9    3.02    0.67
  -1   0  -9    3.11    0.69
  -1   0  -9    1.69    0.47
  -1   0   9    1.10    0.90
   1   0  -9    2.60    0.61
   1   0 -10    2.91    1.06
  -1   0  10    0.04    1.17
   1   0  10    0.61    1.29
   1   0 -10    1.18    0.50
   1   0  11    6.42    0.88
  -1   0  11    6.88    0.90
  -1   0 -11    6.28    0.88
   1   0  11    5.23    1.10
  -1   0  11    7.65    1.09
   1   0  11    8.01    0.94
   1   0 -11    6.42    0.91
  -1   0  12    9.21    0.94
  -1   0 -12    8.52    0.93
  -1   0  12    7.81    0.89
   1   0  12    7.19    0.87
   1   0 -12    8.57    0.96
  -1  -1   0  250.79   19.81
  -1   1   0  251.23   19.98
  -1  -1   1  231.99   18.41
   1   1   1  225.07   18.26
  -1  -1   1  228.42   18.36
   1   1   1  252.87   18.32
  -1   1  -1  237.20   18.89
  -1   1  -1  241.65   18.92
   1  -1  -1  234.42   18.95
  -1  -1   1  230.72   18.29
  -1  -1   1  229.61   18.24
   1  -1   1  228.78   18.32
   1  -1   1  237.42   18.39
  -1  -1  -1  236.14   18.86
  -1   1   1  223.64   18.30
  -1   1   1  216.60   18.28
   1  -1   1  224.18   18.31
  -1   1   1  239.74   18.43
   1   1  -1  240.10   18.98
   1   1   2  213.33   19.13
  -1  -1   2  214.96   19.27
   1   1   2  240.91   19.49
  -1  -1   2  212.43   19.16
  -1  -1   2  209.07   19.32
  -1   1  -2  268.74   19.94
   1  -1  -2  286.77   20.02
   1   1   2  204.45   19.20
   1  -1   2  276.27   19.31
  -1  -1  -2  230.04   19.91
   1  -1   2  269.64   19.35
  -1   1   2  255.93   19.34
   1  -1   2  261.51   19.23
   1  -1   2  263.54   19.23
  -1   1   2  264.96   19.42
   1   1  -2  226.07   19.97
  -1  -1  -2  232.96   19.84
  -1   1   2  244.91   19.17
  -1  -1   3   81.25    6.75
  -1  -1   3   79.77    7.00
  -1   1  -3   89.31    7.63
   1   1   3   82.03    6.79
   1  -1  -3   90.79    7.68
  -1  -1   3   79.63    7.01
   1   1   3   80.29    6.90
   1   1   3   81.89    6.88
   1  -1   3   89.30    6.91
  -1  -1  -3   94.17    7.58
   1  -1   3   80.31    6.78
   1   1  -3   89.35    7.73
   1  -1   3   77.92    6.85
   1  -1   3   80.03    6.90
  -1   1   3   85.31    6.98
  -1   1   3   81.14    7.03
   1   1   4   90.36    7.31
  -1  -1   4   88.43    7.07
   1  -1  -4   67.48    6.79
   1   1   4   88.33    7.33
  -1  -1   4   90.98    7.08
  -1  -1   4   89.15    7.48
  -1   1  -4   64.45    6.73
  -1  -1   4   92.75    7.35
   1   1   4   91.81    7.19
   1  -1   4   66.40    7.48
  -1   1   4   66.88    7.18
   1   1  -4   91.60    7.05
   1  -1   4   73.47    7.01
  -1  -1  -4   91.63    6.85
  -1   1  -5   69.74    7.12
   1  -1  -5   69.44    7.14
  -1  -1   5   83.88    6.50
  -1  -1   5   76.77    6.79
   1   1   5   77.09    6.83
   1   1   5   88.60    6.51
  -1   1   5   65.03    6.97
   1  -1   5   72.98    6.45
   1   1  -5   90.78    7.45
  -1   1   5   69.22    6.37
  -1  -1  -5   93.88    7.24
   1  -1   5   62.63    6.63
  -1   1  -6   46.79    4.85
   1   1   6   41.89    4.71
   1  -1  -6   46.02    4.86
   1   1   6   45.23    4.10
  -1  -1   6   43.41    4.54
  -1  -1   6   45.49    4.10
  -1  -1  -6   50.34    4.81
   1   1  -6   50.03    5.06
   1  -1   6   44.08    4.13
  -1   1   6   39.53    4.55
   1  -1   6   40.72    4.49
  -1   1  -7    4.98    0.96
   1  -1  -7    4.09    0.76
  -1  -1   7    4.98    1.07
   1  -1  -7    4.40    1.01
  -1   1  -7    4.30    0.84
   1  -1  -7    4.26    1.56
   1   1   7    4.47    1.04
  -1  -1   7    5.85    1.82
  -1   1  -7    6.11    1.82
  -1   1  -7    4.46    0.79
   1   1  -7    6.80    1.06
  -1   1   7    3.62    0.65
   1  -1   7    2.92    0.89
   1   1  -7    5.99    0.84
   1  -1   7    2.68    1.40
  -1  -1  -7    6.35    1.04
  -1  -1  -7    5.25    0.80
   1  -1   7    3.19    0.79
   1  -1   7    3.03    0.60
  -1   1   7    4.03    0.97
   1   1  -7    6.44    1.77
  -1  -1   8    0.74    0.69
  -1  -1   8    0.65    0.41
  -1   1  -8    2.00    2.05
   1  -1  -8    2.86    0.69
  -1   1  -8    2.53    0.62
  -1  -1   8    0.84    0.35
  -1  -1   8   -0.17    1.96
   1   1   8    0.78    0.37
   1  -1  -8    2.69    0.86
   1   1   8    1.07    0.79
  -1   1   8    1.26    0.81
   1  -1   8    1.05    0.64
  -1  -1  -8    1.78    0.53
  -1  -1  -8    2.03    0.74
   1   1  -8    1.85    0.54
   1  -1   8    2.03    0.54
   1  -1   8    1.56    0.41
  -1   1   8    1.59    0.46
   1   1   9   22.51    2.99
  -1  -1   9   23.11    2.31
   1   1   9   23.27    2.32
  -1  -1   9   19.82    2.91
  -1  -1   9   21.38    2.33
  -1  -1  -9   19.57    2.04
   1  -1   9   28.39    3.24
   1   1  -9   22.62    2.22
  -1   1   9   28.17    2.43
  -1   1   9   29.64    3.16
  -1  -1  -9   23.11    2.50
   1  -1   9   29.00    2.42
  -1  -1  -9   24.82    2.24
  -1   1 -10    6.69    1.29
   1  -1 -10    7.92    0.99
  -1  -1  10   13.93    2.57
   1  -1 -10    8.88    1.35
  -1  -1  10   10.50    1.16
   1   1  10    8.40    1.11
   1  -1  10    9.77    1.26
   1   1 -10   11.85    1.54
  -1  -1 -10   11.43    1.39
   1  -1  10    8.65    2.05
  -1   1  10    7.06    1.07
   1  -1  10    7.58    1.05
  -1  -1 -10    9.81    1.00
   1  -1  10    7.95    1.13
  -1   1  10    9.84    1.26
  -1   1  10    9.58    2.25
   1   1  11    2.16    0.50
   1  -1 -11    1.33    0.48
  -1  -1  11    2.56    0.55
  -1   1 -11    1.82    0.49
   1  -1  11    1.04    0.46
  -1   1  11    1.73    0.48
   1  -1  11    1.29    0.38
  -1   1  11    1.35    0.47
   1  -1  11    1.32    0.57
   1   1  12    5.41    1.01
  -1  -1  12    7.85    0.89
   1  -1 -12    8.52    0.93
  -1  -1  12    6.83    1.09
   1   1  12    7.37    0.86
  -1   1 -12    8.59    0.91
  -1  -1 -12    7.77    0.88
   1  -1  12    8.52    0.85
  -1   1  12    9.00    0.89
   1   1 -12    7.22    0.90
   1  -2   0   95.10    7.63
  -1   2   0   93.90    7.59
   1   2   0   98.85    7.57
  -1   2   0   92.12    7.69
  -1   2   0   93.91    7.61
  -1  -2   1  208.72   16.67
  -1  -2   1  207.33   16.84
  -1  -2   1  195.03   16.58
  -1   2  -1  232.31   18.34
  -1   2  -1  250.99   18.47
  -1  -2   1  215.42   16.57
  -1   2  -1  222.67   18.31
   1   2   1  188.55   16.52
  -1  -2  -1  217.74   18.24
   1   2  -1  231.11   18.26
   1  -2   1  228.71   16.74
  -1   2   1  216.03   16.72
   1   2  -1  227.89   18.48
   1  -2   1  212.57   16.66
  -1  -2   2   60.19    4.81
  -1   2  -2   67.83    5.89
   1   2   2   66.01    4.96
   1   2   2   56.23    4.73
  -1  -2   2   64.95    5.06
  -1   2  -2   66.76    6.00
  -1  -2   2   64.75    4.75
  -1  -2   2   62.81    4.94
   1  -2   2   56.31    4.93
   1  -2   2   53.77    4.83
   1   2  -2   77.75    6.13
  -1   2   2   52.01    4.75
  -1  -2  -2   73.41    5.89
   1  -2   2   53.30    4.79
  -1   2   2   55.32    5.03
   1  -2   2   56.41    4.94
  -1   2   2   51.03    4.90
  -1   2  -3  134.38   10.03
  -1  -2   3  105.17    9.47
   1   2   3  107.09    9.48
  -1  -2   3  109.32    9.33
  -1  -2   3  103.99    9.59
  -1  -2   3  104.77    9.26
  -1  -2  -3  107.22    9.90
   1   2  -3  116.88   10.04
   1  -2   3  124.28    9.58
   1  -2   3  120.30    9.38
  -1   2   3  121.51    9.71
  -1   2   3  116.02    9.30
   1  -2   3  122.01    9.55
  -1   2   3  124.35    9.62
   1   2   4   68.12    6.76
  -1  -2   4   78.26    6.36
   1   2   4   68.60    6.61
  -1  -2   4   72.31    6.28
   1   2   4   71.01    6.38
   1  -2  -4   91.97    7.67
  -1  -2   4   74.52    6.56
  -1   2  -4   87.08    7.68
   1  -2   4   75.28    6.38
  -1   2   4   78.32    6.68
  -1   2   4   79.07    6.30
   1  -2   4   78.42    6.62
   1  -2   4   77.45    6.58
   1   2  -4   85.56    7.77
   1   2   5   69.06    6.20
  -1  -2   5   63.70    6.49
  -1  -2   5   65.66    6.22
  -1   2  -5   84.68    6.89
   1   2  -5   63.39    6.73
  -1   2   5   74.77    6.75
  -1   2   5   76.35    6.24
   1  -2   5   77.75    6.62
   1  -2   5   79.36    6.36
  -1   2  -6   34.05    4.16
  -1  -2   6   41.85    3.53
  -1  -2   6   42.80    4.01
   1  -2   6   30.95    3.38
   1  -2   6   29.10    3.71
  -1   2   6   34.62    3.34
   1   2  -6   47.72    4.60
  -1   2   6   26.91    3.92
  -1   2  -7   12.14    2.34
  -1   2  -7   11.62    1.24
  -1  -2   7    9.23    2.15
  -1  -2   7    8.76    1.51
  -1   2  -7   11.30    1.24
   1   2   7    7.91    1.09
   1   2   7    7.70    1.44
  -1  -2   7    8.61    1.24
   1  -2  -7   11.28    1.22
  -1  -2   7    7.81    1.06
   1  -2   7   12.11    1.18
   1  -2   7   12.85    1.74
   1  -2   7   12.14    1.14
  -1  -2  -7    8.81    1.13
  -1  -2  -7    9.22    1.45
   1  -2   7   11.19    2.42
  -1   2   7   11.24    1.16
   1   2  -7    7.01    2.05
  -1   2   7   11.91    1.60
   1  -2  -8   24.29    2.77
  -1   2  -8   24.44    2.46
  -1   2  -8   23.53    4.39
   1   2   8   32.56    3.34
  -1  -2   8   29.85    2.72
   1  -2  -8   24.84    2.53
  -1  -2   8   32.04    3.37
   1   2   8   30.49    2.69
  -1   2  -8   24.10    2.48
  -1   2   8   29.47    3.26
   1  -2   8   25.74    2.67
  -1  -2  -8   28.86    2.68
  -1  -2  -8   28.35    2.91
   1   2  -8   26.88    2.50
  -1   2   8   26.55    2.67
   1  -2   8   31.43    2.84
   1   2  -8   28.97    2.53
   1  -2   8   28.54    3.30
   1   2   9   16.67    1.58
  -1   2  -9   13.23    1.57
  -1  -2   9   17.07    1.61
   1   2   9   12.11    2.09
   1  -2  -9   14.37    1.89
  -1  -2   9   15.99    1.54
   1  -2  -9   12.97    1.58
  -1  -2   9   13.47    2.27
  -1  -2   9   14.13    1.53
   1  -2   9   13.26    1.48
  -1  -2  -9   11.90    1.43
  -1   2   9   13.67    1.54
  -1   2   9   12.71    2.07
  -1  -2  -9   17.54    1.62
  -1   2   9   12.57    1.53
   1  -2   9   13.36    1.51
  -1  -2  -9   16.85    1.97
   1   2  -9   14.74    1.62
   1   2  10    6.38    1.61
  -1   2 -10    4.70    0.88
   1  -2 -10    5.29    0.91
  -1  -2  10    5.57    1.92
   1  -2 -10    4.28    0.77
  -1   2  10    3.92    0.75
   1  -2  10    3.87    0.79
   1  -2  10    5.33    1.93
   1  -2  10    3.69    0.69
  -1  -2 -10    7.23    0.94
   1  -2  10    3.46    0.73
   1   2 -10    6.80    0.96
  -1  -2 -10    6.49    0.79
  -1   2  10    5.12    1.48
  -1   2 -11    1.37    0.44
  -1  -2  11    0.55    0.35
   1  -2 -11    1.13    0.32
   1   2  11    0.51    0.34
   1  -2 -11    0.93    0.43
  -1  -2  11    0.73    0.33
  -1  -2 -11    0.37    0.31
  -1  -2 -11    0.36    0.32
   1  -2  11    0.84    0.38
   1   2 -11    1.07    0.43
   1  -2  11    0.61    0.40
   1  -2  11    0.79    0.33
  -1   2  11    1.01    0.40
   1   2  12    4.14    0.74
   1   2  12    6.26    0.75
  -1  -2  12    5.10    0.65
  -1   2 -12    5.86    0.76
   1  -2 -12    6.39    0.77
  -1  -2 -12    4.91    0.81
  -1   2  12    6.57    0.76
  -1   3   0   58.59    5.20
   1   3   0   71.32    5.09
   1   3   0   65.77    5.12
  -1   3   0   61.86    5.16
   1  -3   0   55.22    5.29
  -1  -3   0   65.09    5.19
   1  -3   0   60.13    5.23
   1   3   0   68.86    5.17
  -1  -3   1  364.36   31.00
   1   3   1  374.30   30.95
  -1   3  -1  415.33   33.90
   1  -3  -1  397.19   34.06
  -1   3  -1  436.61   33.75
  -1  -3   1  416.10   31.04
   1   3   1  379.36   31.09
  -1   3  -1  424.10   33.78
  -1  -3   1  387.35   31.10
  -1  -3  -1  403.45   33.66
   1  -3   1  421.91   31.14
   1   3  -1  500.23   34.17
   1  -3   1  397.96   31.11
   1   3  -1  404.36   33.70
  -1   3   1  396.08   31.10
  -1   3   1  389.91   31.00
  -1   3  -2   28.62    2.89
  -1  -3   2   33.47    2.61
  -1   3  -2   27.92    3.05
   1   3   2   33.44    2.70
   1   3   2   29.04    2.35
  -1   3   2   23.71    2.44
   1   3  -2   38.09    2.87
  -1   3   2   24.21    2.35
   1  -3   2   25.68    2.47
   1  -3   2   24.16    2.42
  -1  -3  -2   37.41    2.87
   1  -3   2   27.26    2.59
  -1  -3   3    1.32    0.47
   1   3   3    0.80    0.46
  -1  -3   3    1.68    0.57
   1   3   3    0.83    0.33
  -1  -3   3    0.99    0.32
  -1  -3   3    0.78    0.51
   1  -3   3    2.33    0.47
   1   3  -3    0.75    0.42
  -1   3   3    1.72    0.42
  -1  -3  -3    0.49    0.40
  -1   3   3    2.51    0.73
   1  -3   3    2.11    0.61
   1  -3   3    3.02    0.75
  -1   3   3    1.53    0.62
  -1   3   3    2.33    0.51
   1   3   4   15.71    2.05
  -1   3  -4   22.77    2.40
  -1  -3   4   16.00    1.82
  -1  -3   4   15.51    1.98
  -1  -3   4   16.32    1.81
   1   3   4   16.27    1.73
  -1   3   4   19.70    2.26
  -1  -3  -4   16.42    2.10
   1  -3   4   18.29    2.06
   1   3  -4   19.41    2.37
   1  -3   4   20.72    2.26
  -1   3   4   18.41    1.78
  -1  -3   5    3.76    0.89
   1   3   5    4.63    0.87
  -1  -3   5    6.57    1.91
  -1   3   5    6.89    0.97
  -1  -3  -5    7.03    1.72
   1   3  -5    5.64    1.32
   1  -3   5    5.41    1.02
  -1  -3   6   20.73    2.42
  -1   3  -6   25.62    3.33
   1   3   6   19.51    2.32
  -1  -3   6   21.39    2.81
  -1  -3  -6   24.53    2.55
  -1   3   6   23.85    2.43
   1  -3   6   26.28    2.99
   1  -3   6   22.42    2.51
   1   3  -6   20.60    3.01
  -1   3  -7   13.62    1.46
  -1  -3   7   16.73    1.98
  -1   3  -7   12.32    1.80
   1  -3  -7   14.34    1.83
  -1   3  -7   14.49    2.65
  -1  -3   7   15.97    1.38
   1  -3   7   10.13    2.47
  -1   3   7   11.25    1.97
   1  -3   7   12.08    1.29
   1  -3   7   11.60    1.83
  -1   3   7   11.89    1.33
   1  -3   7   12.41    1.34
  -1   3   7   10.66    1.69
   1  -3  -8    1.98    0.81
  -1   3  -8    2.96    0.72
   1   3   8    3.36    0.98
   1  -3  -8    2.60    0.60
  -1  -3   8    6.73    2.22
  -1  -3   8    4.48    0.75
  -1  -3   8    3.56    0.97
   1   3   8    5.62    1.03
  -1   3   8    1.72    0.75
   1  -3   8    2.83    2.12
   1  -3   8    2.56    1.09
   1  -3   8    3.42    0.70
   1  -3   8    3.47    0.71
  -1  -3   9    1.71    1.07
   1   3   9    2.45    0.59
  -1  -3   9    2.31    0.54
  -1   3  -9    0.12    0.42
   1   3   9    1.25    0.84
  -1  -3   9    1.68    0.51
   1  -3  -9    0.91    0.65
   1  -3  -9    1.00    0.45
  -1   3  -9    1.86    0.59
   1  -3   9    0.88    0.41
  -1   3   9   -0.14    0.74
  -1   3   9    1.18    0.45
   1  -3   9    1.69    0.47
   1  -3   9    0.89    0.97
   1  -3   9    1.19    0.40
  -1  -3  -9    2.25    0.89
   1   3  -9    1.07    0.56
  -1  -3  -9    1.30    0.46
  -1  -3  10    4.66    0.71
   1   3  10    5.00    0.81
  -1   3 -10    4.79    0.83
   1  -3 -10    3.57    0.75
   1  -3 -10    4.61    1.11
   1  -3 -10    5.05    0.84
   1   3  10    3.60    1.51
  -1  -3  10    6.08    0.85
   1  -3  10    3.07    0.76
  -1   3  10    4.34    0.80
  -1  -3 -10    4.03    0.71
  -1   3  10    1.99    1.33
  -1  -3 -10    6.04    0.87
   1  -3  10    5.12    0.80
   1  -3  10    3.34    0.67
   1   3 -10    5.64    0.88
  -1  -3 -10    6.12    1.19
  -1   3 -11    3.47    0.64
   1   3  11    1.93    0.49
  -1  -3  11    2.84    0.59
   1  -3 -11    3.41    0.64
   1  -3 -11    1.94    0.48
  -1  -3  11    2.16    0.51
  -1   3  11    2.98    0.62
  -1  -3 -11    3.02    0.57
   1  -3  11    2.45    0.53
   1   3 -11    2.78    0.65
   1  -3  11    2.38    0.76
   1   3  12    1.29    0.34
   1  -3 -12    1.11    0.31
  -1   3 -12    1.00    0.34
  -1  -3  12    1.55    0.36
   1   3  12    1.32    0.42
  -1  -3 -12    1.29    0.30
   1  -3  12    0.84    0.28
  -1   3  12    1.43    0.40
   1   3 -12    1.43    0.39
   1  -4   0  314.23   26.53
   1   4   0  357.82   26.34
   1  -4   0  308.69   26.41
  -1   4   0  349.99   26.42
  -1   4   0  317.03   26.47
   1   4   0  348.08   26.44
  -1   4  -1  196.98   15.93
   1   4   1  184.09   15.00
  -1   4  -1  194.69   16.05
   1   4   1  192.59   15.18
  -1  -4   1  199.95   15.16
  -1  -4   1  179.17   15.05
   1  -4  -1  195.16   16.00
  -1   4  -1  205.82   15.89
  -1   4   1  181.18   15.18
   1  -4   1  200.21   15.25
  -1  -4  -1  193.57   15.80
  -1   4   1  187.56   15.07
   1   4  -1  203.85   15.87
  -1  -4   2    1.84    0.70
  -1  -4   2    2.57    0.62
   1   4   2    2.63    0.54
   1   4   2    2.27    0.41
  -1  -4   2    2.24    0.45
   1   4  -2    2.79    0.52
   1   4  -2    3.22    0.81
  -1  -4  -2    3.19    0.56
  -1   4  -3    2.70    0.64
   1  -4  -3    2.12    0.70
  -1  -4   3    3.49    0.64
  -1   4  -3    1.71    0.67
  -1   4   3    2.20    0.50
   1  -4   3    2.66    0.72
  -1   4   3    2.00    0.64
   1  -4   3    2.42    0.70
   1   4   4    6.32    0.92
  -1  -4   4    6.48    0.96
  -1  -4   4    6.58    1.02
  -1   4  -4   10.82    1.60
   1  -4  -4    8.83    2.30
   1   4  -4    8.42    1.51
  -1  -4  -4    9.02    1.32
  -1   4   4    7.66    1.11
   1  -4   4    7.41    1.12
   1  -4   4    8.05    1.33
  -1   4   4    7.21    0.95
  -1  -4   5   37.05    4.19
  -1  -4   5   34.51    3.91
   1  -4   5   45.10    4.10
   1  -4   5   49.31    4.44
  -1   4   5   49.99    4.24
   1  -4   5   43.75    3.77
  -1  -4  -5   31.72    3.48
   1   4  -5   34.48    3.86
  -1   4   5   44.05    3.92
   1   4   6    1.50    0.63
  -1  -4   6    1.64    0.41
  -1  -4   6    1.33    0.64
  -1  -4   6    1.89    0.43
  -1   4  -6    4.27    1.51
  -1  -4   6    1.50    0.88
  -1  -4   6    1.78    0.43
   1  -4  -6    3.91    0.75
   1  -4  -6    3.87    1.02
  -1  -4   6    2.60    0.54
   1  -4   6    2.74    0.57
   1  -4   6    2.84    0.53
  -1   4   6    1.60    0.60
  -1   4   6    2.29    0.66
   1  -4   6    1.98    0.66
  -1  -4  -6    2.52    0.88
  -1  -4  -6    2.65    0.56
   1  -4   6    2.22    1.07
   1  -4   6    2.86    0.53
  -1  -4   7   21.38    1.88
  -1   4  -7   14.16    1.52
  -1  -4   7   19.25    1.89
   1   4   7   19.31    1.90
  -1  -4   7   24.15    3.18
  -1  -4   7   17.34    1.87
   1   4   7   18.39    2.30
  -1   4  -7   13.05    1.55
  -1  -4   7   16.31    2.35
   1  -4  -7   14.91    1.94
  -1   4  -7   12.56    2.82
  -1  -4   7   23.10    1.96
  -1  -4  -7   15.44    1.52
   1   4   8    2.81    0.66
  -1   4  -8    3.16    0.72
  -1  -4   8    2.92    1.36
  -1  -4   8    2.96    0.60
  -1  -4   8    3.29    0.68
  -1  -4   8    3.95    1.80
  -1  -4   8    2.41    0.56
   1  -4  -8    3.23    1.05
   1   4   8    3.06    1.02
   1  -4  -8    3.32    0.78
  -1   4  -8    2.43    0.67
  -1  -4  -8    3.07    0.70
   1  -4   8    2.52    2.34
   1   4  -8    3.29    0.75
  -1   4   8    2.52    0.63
  -1  -4  -8    1.95    0.87
   1  -4   8    2.72    0.62
   1  -4   8    3.59    0.70
   1  -4   8    1.84    0.56
  -1   4   8    2.18    0.97
   1  -4   8    1.65    0.96
   1   4   9    3.10    1.09
  -1  -4   9    2.18    2.38
   1  -4  -9    2.05    0.63
  -1   4  -9    2.50    0.68
  -1  -4   9    1.91    1.57
   1   4   9    2.69    0.60
  -1   4   9    0.35    0.83
   1  -4   9    0.36    1.26
   1  -4   9    1.19    0.42
  -1  -4  -9    3.46    0.99
  -1  -4  -9    2.88    0.70
  -1   4   9    1.80    0.49
   1   4  -9    2.85    0.71
  -1  -4  -9    2.74    0.64
   1  -4   9    1.46    0.44
   1  -4   9    0.84    0.40
   1   4  -9    3.12    0.67
  -1   4 -10    1.96    0.50
  -1  -4  10    2.27    0.56
  -1   4 -10    0.13    0.66
   1  -4 -10    1.44    0.49
   1   4  10    1.83    0.53
   1  -4 -10    2.14    0.84
   1  -4 -10    2.20    0.55
  -1  -4  10    1.79    0.45
   1  -4  10    1.89    0.45
   1   4 -10    1.20    0.44
  -1  -4 -10    1.55    0.46
  -1   4  10    1.54    0.48
   1  -4  10    2.51    0.59
   1  -4  10    2.06    0.53
   1   4 -10    0.64    0.57
  -1  -4 -10    1.51    0.46
  -1  -4 -10    0.69    0.57
  -1   4 -11    6.35    0.78
  -1  -4  11    4.03    0.80
   1  -4 -11    4.38    0.71
  -1  -4  11    4.94    0.75
   1   4  11    3.79    0.70
  -1  -4 -11    4.72    0.68
  -1   4  11    6.26    0.81
   1   4 -11    4.74    0.76
   1  -4  11    6.29    0.70
   1   4  12    2.40    0.45
  -1  -4  12    2.11    0.34
   1  -4 -12    1.57    0.37
  -1   4 -12    1.55    0.40
  -1   4  12    1.96    0.46
   1   4 -12    2.32    0.45
  -1  -4 -12    1.56    0.40
   1  -4  12    1.27    0.42
  -1   5   0  129.23   11.40
  -1   5   0  145.20   11.31
   1   5   0  140.86   11.34
   1  -5   0  133.96   11.29
   1   5   0  151.92   11.24
  -1  -5   1   43.08    3.71
   1   5   1   46.73    3.66
   1   5   1   46.20    3.84
  -1   5  -1   42.96    4.09
  -1   5  -1   45.81    4.03
   1  -5  -1   41.92    4.15
  -1  -5   1   48.73    3.87
  -1   5   1   41.06    3.72
   1   5  -1   51.95    4.07
   1   5  -1   54.77    4.52
  -1   5   1   41.21    3.83
   1  -5  -2  217.38   18.80
  -1   5  -2  238.38   19.19
  -1   5  -2  210.96   19.20
  -1  -5   2  236.43   19.54
  -1   5  -2  229.24   18.80
  -1  -5   2  257.52   19.74
   1   5   2  246.41   19.70
   1   5   2  227.14   19.46
  -1  -5   2  254.11   19.64
   1  -5   2  243.48   19.66
   1  -5   2  247.56   19.73
   1   5  -2  248.17   18.72
  -1  -5  -2  235.43   18.63
  -1   5   2  248.12   19.50
  -1   5   2  241.39   19.69
   1   5  -2  249.90   19.26
  -1  -5   3   21.09    2.18
  -1   5  -3   25.42    2.37
  -1   5  -3   26.19    2.74
   1   5   3   19.92    2.28
  -1  -5   3   21.75    2.38
  -1  -5   3   20.71    2.18
   1  -5  -3   26.62    2.43
   1   5   3   21.66    2.07
  -1  -5  -3   19.37    2.12
   1  -5   3   26.95    2.35
   1   5  -3   18.87    2.57
   1   5  -3   20.21    2.17
  -1   5   3   25.72    2.14
  -1   5   3   26.10    2.38
   1  -5  -4  126.55   11.66
  -1  -5   4  144.61   11.47
   1   5   4  135.06   11.36
   1   5   4  149.07   11.08
  -1   5  -4  140.94   12.17
  -1  -5   4  138.89   11.20
  -1  -5  -4  150.30   11.55
   1  -5   4  132.20   11.24
  -1   5   4  127.27   11.04
  -1   5   4  124.47   11.27
   1  -5   4  131.02   11.44
  -1  -5   5   12.62    1.77
  -1  -5   5   12.22    1.95
   1   5   5   12.88    1.65
   1   5  -5   11.91    2.07
  -1   5   5   16.30    1.72
   1  -5   5   17.09    2.17
  -1   5   5   17.03    2.00
   1  -5   5   16.68    1.94
  -1  -5  -5    7.97    1.65
   1  -5   5   16.19    1.49
  -1  -5   6   16.07    2.46
  -1   5  -6   17.52    2.78
   1  -5  -6   16.08    1.78
  -1  -5   6   16.52    1.69
  -1  -5   6   17.56    1.73
   1  -5  -6   17.94    2.06
  -1   5  -6   14.74    1.60
   1   5   6   17.25    2.07
  -1  -5   6   15.04    1.69
  -1  -5   6   17.32    2.20
  -1  -5   6   15.16    1.71
   1   5   6   15.59    2.39
   1  -5   6   20.67    1.77
   1   5  -6   10.86    2.52
   1  -5   6   18.72    1.76
  -1   5   6   21.33    2.13
   1  -5   6   21.75    1.84
  -1   5   6   21.79    2.53
   1  -5   6   18.43    2.59
  -1  -5  -6   12.05    1.62
  -1  -5  -6   13.66    1.88
  -1   5   6   19.90    1.79
   1  -5   6   20.38    2.35
   1  -5   6   19.51    1.78
   1   5   7   18.97    2.05
   1  -5  -7   13.68    1.67
  -1   5  -7   13.41    1.61
  -1   5  -7   16.43    1.77
  -1  -5   7   13.76    1.50
  -1  -5   7   14.55    1.50
  -1  -5   7   15.19    2.54
   1  -5  -7   14.64    2.07
   1   5   7   14.88    1.50
  -1   5  -7   11.77    3.40
  -1  -5   7   15.85    1.44
  -1  -5   7   14.31    2.13
  -1  -5   7   15.82    1.55
  -1  -5  -7   17.54    2.20
  -1  -5  -7   18.09    1.62
   1  -5   7   13.19    1.41
   1  -5   7   13.26    1.48
  -1  -5  -7   16.68    1.70
  -1   5   7   13.05    1.50
   1  -5   7   13.81    1.49
  -1   5   7   13.69    1.84
   1   5  -7   16.98    1.72
   1  -5   7   13.96    2.59
   1  -5   7   14.66    2.19
   1  -5  -8   64.18    5.57
  -1  -5   8   62.87    6.92
   1  -5  -8   69.09    5.61
   1  -5  -8   61.67    6.01
  -1  -5   8   73.33    6.42
  -1   5  -8   62.08    5.56
   1   5   8   66.93    5.51
  -1  -5   8   63.33    5.49
  -1   5  -8   68.92    5.68
  -1  -5   8   67.33    5.42
  -1  -5  -8   63.38    6.05
   1  -5   8   62.31    5.40
   1  -5   8   74.53    6.47
   1  -5   8   61.39    5.48
   1  -5   8   58.74    5.47
   1   5  -8   66.93    5.61
  -1  -5  -8   67.21    5.55
  -1  -5  -8   66.93    5.53
  -1   5   8   64.63    5.53
  -1   5  -9   13.39    1.62
  -1   5  -9   14.47    1.73
  -1  -5   9   16.78    3.55
   1  -5  -9   11.82    1.94
   1  -5  -9   13.62    1.64
  -1  -5   9   17.08    3.30
  -1   5   9   11.61    1.98
   1  -5   9   12.03    1.35
   1  -5   9   10.01    1.26
  -1  -5  -9   19.13    1.67
   1  -5   9   12.52    2.40
   1   5  -9   18.22    1.81
  -1  -5  -9   15.36    2.07
   1  -5   9   11.53    1.25
  -1  -5  -9   16.76    1.67
   1   5  -9   18.48    1.74
  -1   5   9   11.51    1.38
   1  -5 -10    3.64    0.75
  -1   5 -10    2.90    0.68
  -1  -5  10    3.60    0.59
   1  -5 -10    3.59    0.98
   1  -5 -10    3.77    0.71
  -1   5 -10    3.87    0.83
   1   5  10    3.99    0.71
  -1  -5  10    3.35    0.71
   1   5 -10    3.59    0.76
  -1  -5 -10    3.61    0.65
  -1  -5 -10    3.33    0.68
   1  -5  10    3.66    0.72
   1  -5  10    3.22    0.59
  -1  -5 -10    2.22    0.85
   1   5 -10    3.77    0.69
  -1   5  10    4.12    0.74
  -1   5 -11    1.71    0.46
   1  -5 -11    1.51    0.41
  -1  -5  11    0.63    0.44
   1  -5 -11    1.32    0.55
   1   5  11    0.64    0.38
  -1  -5 -11    1.52    0.40
  -1  -5 -11    1.11    0.31
   1  -5  11    1.05    0.31
   1   5 -11    0.94    0.39
   1  -5 -12    3.46    0.67
  -1   5 -12    1.78    0.51
   1  -5 -12    2.85    0.49
   1  -5 -12    1.98    0.30
  -1   5  12    2.44    0.49
  -1   6   0   51.13    4.91
  -1   6   0   58.17    4.84
   1   6   0   60.70    4.92
   1  -6   0   53.15    4.79
   1   6   0   63.96    4.78
   1  -6  -1  103.61    9.28
   1   6   1  110.29    8.96
  -1   6  -1  112.74    9.67
  -1   6  -1  122.00    9.18
   1  -6  -1  103.36    9.00
   1   6   1  108.46    9.14
  -1   6  -1  119.24    9.27
  -1   6   1  116.48    9.21
  -1   6   1  109.60    9.05
   1   6  -1  107.97    9.64
   1  -6   1  110.97    9.23
  -1  -6   2   34.03    2.76
  -1   6  -2   31.94    3.62
   1   6   2   33.06    2.45
  -1   6  -2   25.97    3.17
   1  -6  -2   27.43    2.91
  -1   6  -2   30.09    2.88
  -1  -6   2   28.46    2.52
   1   6   2   32.20    2.75
   1   6  -2   34.01    3.00
  -1   6   2   22.84    2.45
  -1   6   2   22.72    2.62
   1  -6   2   24.53    2.61
  -1  -6   3   37.57    3.55
   1   6   3   38.21    3.41
   1   6   3   39.22    3.74
  -1  -6   3   36.30    3.62
   1  -6  -3   52.49    4.77
  -1   6  -3   59.65    5.08
   1  -6   3   49.76    3.78
   1   6  -3   40.27    4.80
   1   6  -3   45.13    4.33
   1   6   4   22.70    2.20
   1   6   4   20.22    2.49
  -1  -6   4   21.09    2.33
  -1   6  -4   26.50    3.33
  -1  -6   4   20.93    2.54
   1   6  -4   20.67    2.88
  -1  -6  -4   19.62    2.22
  -1   6   4   25.18    2.26
   1  -6   4   27.78    2.30
   1  -6   4   23.48    2.48
   1   6   5    3.61    1.14
  -1  -6   5    3.43    0.64
  -1   6  -5    6.52    1.69
  -1  -6   5    4.07    0.66
   1  -6  -5    4.77    0.97
  -1  -6   5    4.33    1.05
   1   6   5    4.85    0.84
  -1  -6   5    2.38    0.93
  -1  -6   5    3.61    0.62
   1  -6  -5    6.11    1.27
  -1   6   5    6.32    0.94
   1  -6   5    5.55    0.70
   1  -6   5    6.05    1.21
   1   6  -5    4.18    1.59
   1  -6   5    5.03    0.69
  -1  -6  -5    3.98    0.87
  -1   6   5    6.46    1.30
   1  -6   5    4.41    0.67
  -1  -6  -5    4.45    1.11
  -1  -6   6   81.32    6.43
   1   6   6   85.51    6.82
  -1  -6   6   82.05    7.01
  -1  -6   6   78.02    6.44
   1   6   6   83.97    7.44
  -1  -6   6   79.17    6.36
  -1   6  -6   59.29    5.55
  -1  -6   6   83.78    6.44
   1  -6  -6   64.25    6.04
  -1   6  -6   62.62    7.13
   1   6   6   75.73    6.46
  -1  -6   6   89.00    6.64
   1  -6  -6   68.31    5.64
  -1  -6   6   82.65    7.78
  -1   6   6   64.59    6.68
   1  -6   6   64.65    6.38
  -1  -6  -6   75.91    5.66
   1  -6   6   65.78    6.94
  -1  -6   7   28.83    2.83
  -1  -6   7   32.13    3.15
   1   6   7   27.75    3.18
  -1  -6   7   33.29    2.76
   1   6   7   31.70    2.86
  -1   6  -7   18.62    1.93
  -1   6  -7   18.18    2.06
  -1  -6   7   40.42    4.34
  -1  -6  -7   21.26    2.11
  -1  -6   8   11.26    3.57
   1  -6  -8    6.91    1.57
   1   6   8    8.43    1.07
   1   6   8    6.69    1.55
  -1  -6   8   10.06    1.01
  -1   6  -8    6.85    1.24
  -1   6  -8    8.47    1.12
   1  -6  -8    8.47    1.13
  -1  -6  -8   10.71    1.09
  -1   6   8    7.64    1.10
   1  -6   8    9.61    1.14
   1   6  -8   10.67    1.20
   1  -6   8    8.39    1.00
  -1  -6  -8    5.54    1.13
   1  -6   8    6.14    1.78
  -1  -6  -8    8.59    1.83
   1   6   9   18.71    1.65
  -1   6  -9   12.56    1.47
  -1  -6   9   16.76    1.85
  -1   6  -9   12.46    1.35
   1  -6  -9   10.95    1.76
   1  -6  -9    7.57    2.03
   1   6   9   19.16    2.69
  -1  -6  -9    9.01    2.36
   1  -6   9   11.32    4.17
   1  -6   9   12.42    1.66
  -1   6   9   14.37    2.48
  -1   6   9   11.92    1.64
   1  -6   9   13.25    1.62
  -1  -6  10   11.13    1.06
  -1   6 -10    8.29    1.25
   1  -6 -10    6.40    1.34
   1  -6 -10    8.31    1.05
  -1   6 -10    8.10    1.09
   1   6  10   12.18    1.23
  -1  -6  10   12.14    1.23
   1  -6 -10    7.24    1.08
  -1  -6 -10    9.07    1.48
   1   6 -10   11.43    1.31
   1  -6  10    8.76    1.06
  -1  -6 -10    9.96    1.11
  -1  -6 -10   11.31    1.02
   1   6 -10   11.16    1.14
  -1   6  10    9.05    1.20
   1   6  11    4.52    0.76
   1  -6  11    6.18    0.65
  -1  -6 -11    3.57    0.59
  -1  -6 -11    3.65    0.48
   1   6 -11    3.93    0.62
  -1  -6 -11    2.75    0.60
  -1   6  11    7.51    0.84
   1  -6 -12    0.34    0.27
   1  -6 -12    0.32    0.26
  -1   6 -12    0.60    0.26
   1   6  12    0.46    0.22
  -1  -6 -12    0.66    0.24
  -1   6  12    0.35    0.22
   1   6 -12    1.17    0.31
  -1   7   0    1.35    0.45
   1  -7   0    1.32    0.61
   1   7   0    1.46    0.53
   1   7   0    1.77    0.49
  -1   7   0    1.90    0.49
   1   7   0    0.87    0.48
  -1   7  -1  173.28   13.64
   1   7   1  152.29   13.34
  -1   7  -1  178.47   14.24
  -1   7  -1  185.07   13.55
   1  -7  -1  152.17   13.34
  -1   7   1  174.90   13.45
   1   7  -1  153.98   13.51
   1   7  -1  153.08   14.09
  -1   7   1  175.44   13.24
   1  -7   1  152.02   13.21
  -1   7  -2   36.84    3.55
   1   7   2   39.22    3.54
   1   7   2   41.25    3.27
   1  -7  -2   35.86    3.58
  -1   7  -2   31.86    3.93
   1   7  -2   41.97    3.52
   1  -7   2   34.43    3.41
  -1   7   2   36.74    3.53
   1   7  -2   39.04    4.13
  -1   7   2   37.06    3.33
  -1   7  -3   89.51    8.08
   1   7   3   62.99    5.98
   1  -7  -3   79.62    6.96
  -1  -7   3   71.27    6.75
  -1   7  -3   85.58    7.07
  -1   7   3   78.05    6.11
   1  -7   3   71.99    6.27
  -1   7   3   80.02    6.45
   1   7  -3   65.46    6.76
  -1  -7   4   44.37    3.35
   1  -7  -4   37.74    3.82
  -1  -7   4   46.06    3.35
   1   7   4   46.83    3.52
  -1   7  -4   28.45    3.93
   1  -7  -4   32.38    2.93
   1  -7   4   35.70    3.73
   1  -7   4   35.42    3.33
  -1   7   4   36.28    3.49
  -1   7   4   34.88    3.82
   1  -7   4   32.60    3.29
  -1  -7  -4   31.89    3.38
  -1  -7   5   10.95    1.04
   1  -7  -5   10.08    1.37
  -1  -7   5   10.49    1.07
   1   7   5   11.90    1.44
   1  -7  -5    7.55    1.55
   1   7   5   12.65    1.95
  -1   7  -5    8.66    2.23
   1  -7   5    7.94    1.00
  -1  -7  -5   10.17    1.31
   1  -7   5    9.24    1.03
   1   7  -5   11.49    2.49
   1  -7   5    7.84    0.99
  -1  -7  -5   12.54    1.73
   1  -7   5    7.61    1.60
  -1   7   5    7.89    1.63
  -1   7   5    9.24    1.26
   1  -7   5    7.55    0.93
  -1  -7  -5   13.08    1.75
   1  -7  -6   26.29    2.99
  -1   7  -6   28.71    5.81
  -1   7  -6   26.37    2.49
   1  -7  -6   24.69    2.61
   1  -7   6   24.70    2.26
   1  -7   6   24.66    2.30
  -1   7   6   26.44    2.70
   1  -7   6   25.61    2.35
   1  -7   6   26.12    2.40
  -1   7   6   25.83    2.42
   1  -7   6   29.44    3.89
   1  -7   6   27.19    2.39
   1  -7   6   24.41    2.34
  -1   7  -7    3.99    0.96
  -1  -7   7    4.56    0.88
  -1  -7   7    5.79    1.32
   1  -7  -7    4.53    1.27
  -1   7  -7    5.05    1.15
   1  -7  -7    3.51    1.04
   1  -7   7    3.03    0.73
   1  -7   7    1.20    1.36
   1  -7   7    3.09    0.65
  -1  -7  -7    7.85    1.68
  -1  -7  -7    5.75    0.79
  -1   7   7    1.92    0.85
   1  -7   7    2.37    0.57
   1  -7   7    3.16    0.63
  -1  -7  -7    3.92    1.13
   1  -7   7    4.11    0.72
  -1   7   7    3.72    0.76
   1  -7  -8    1.00    0.90
   1  -7  -8   -0.01    0.50
  -1  -7   8    1.03    0.94
  -1  -7   8    0.61    0.39
  -1  -7   8    0.49    0.31
   1  -7  -8    0.67    0.39
  -1   7  -8    0.49    0.57
  -1  -7   8    0.46    0.42
  -1   7  -8    0.57    0.46
   1   7   8    1.14    0.80
   1   7   8    0.63    0.37
   1   7  -8    1.11    0.66
  -1  -7  -8    1.13    1.09
   1   7  -8    1.23    0.52
  -1  -7  -8    0.66    0.52
   1  -7   8    0.06    0.33
   1  -7   8    0.47    0.33
  -1  -7  -8    0.71    0.60
   1  -7   8    0.58    0.38
  -1   7   8    0.57    0.39
  -1  -7  -8    0.92    0.37
  -1   7   8    0.38    0.76
  -1  -7   9    7.27    0.86
  -1  -7   9    5.93    0.73
   1   7  -9   10.62    1.39
  -1  -7  -9   12.10    1.15
  -1   7   9    6.04    0.95
  -1  -7  -9    9.47    1.26
   1   7  -9   10.63    1.28
  -1  -7  -9   10.74    1.97
   1  -7 -10    2.62    0.83
  -1   7 -10    2.62    0.64
   1   7  10    2.22    0.52
   1  -7 -10    2.14    0.55
  -1   7 -10    2.46    0.67
  -1  -7 -10    0.91    0.69
  -1  -7 -10    1.68    0.40
   1   7 -10    2.52    0.54
   1   7 -10    1.61    0.57
   1  -7  10    2.95    0.46
  -1   7  10    2.79    0.64
  -1  -7 -10    1.50    0.50
  -1  -7 -10    1.07    0.45
  -1   7 -11   12.14    1.15
   1  -7 -11   11.54    1.17
   1  -7 -11   12.28    1.17
   1   7  11   10.10    1.04
  -1   7  11   10.37    1.08
  -1  -7 -11   10.55    1.13
   1   7 -11   11.50    1.17
  -1  -7 -11   10.49    1.53
  -1  -7 -11   10.55    1.10
  -1   8   0    3.54    0.75
   1   8   0    4.87    0.93
  -1   8   0    2.90    0.87
   1  -8   0    3.64    0.66
   1   8   0    4.60    0.73
   1   8   0    3.18    1.05
  -1  -8   0    5.01    0.67
  -1   8  -1  162.77   12.39
   1   8   1  146.77   12.65
   1  -8  -1  144.03   12.16
  -1   8  -1  152.29   12.49
   1   8   1  152.69   12.41
   1   8  -1  146.66   12.40
   1   8  -1  145.18   13.18
  -1   8   1  149.07   12.72
   1  -8   1  148.65   12.39
  -1   8   1  170.22   12.57
   1   8   2  124.94    9.73
  -1   8  -2  120.89   10.22
  -1   8  -2  118.04   10.90
   1   8  -2  121.30   10.12
  -1   8   2  114.60   10.06
  -1   8   2  121.66    9.81
   1  -8   2  115.60    9.68
   1  -8  -3   17.33    2.32
   1  -8  -3   16.45    1.81
   1  -8  -3   18.25    2.24
  -1  -8   3   19.20    1.67
   1   8   3   19.90    2.16
  -1   8  -3   17.72    2.53
  -1   8  -3   17.25    2.81
   1   8   3   17.85    1.76
  -1  -8   3   18.27    1.75
   1  -8   3   15.83    1.67
   1  -8   3   16.71    1.66
  -1   8   3   15.79    2.07
  -1  -8  -3   18.48    1.86
   1   8  -3   19.96    2.26
   1   8  -3   21.83    2.99
  -1  -8  -3   22.32    2.38
  -1   8   3   15.67    1.79
   1   8   4    4.17    1.20
  -1  -8   4    2.78    0.52
  -1  -8   4    3.34    0.68
  -1  -8   4    3.38    0.61
  -1  -8   4    3.50    0.69
  -1   8  -4    0.64    1.00
  -1  -8   4    3.36    0.68
   1  -8  -4    1.96    0.62
   1  -8  -4    2.15    0.68
   1   8   4    2.71    0.64
  -1  -8   4    2.80    0.60
   1  -8  -4    2.26    0.91
  -1   8   4    2.99    1.11
  -1  -8  -4    0.92    0.73
   1  -8   4    3.46    0.74
   1  -8   4    3.40    0.60
  -1  -8  -4    2.31    0.66
  -1  -8  -4    2.78    0.92
   1   8  -4    0.77    1.17
   1  -8   4    3.60    0.63
  -1  -8   5    2.43    0.53
   1  -8  -5    4.27    1.25
   1   8   5    2.13    0.67
  -1   8  -5    5.69    2.27
  -1  -8   5    2.01    0.51
   1   8   5    2.65    1.21
  -1  -8   5    2.81    0.58
  -1  -8   5    3.81    0.73
   1  -8  -5    3.37    0.87
  -1  -8   5    1.84    0.58
  -1  -8   5    3.39    0.66
   1  -8  -5    2.61    0.74
  -1   8   5    5.15    1.64
   1  -8   5    3.67    0.64
   1  -8   5    1.30    1.16
  -1  -8  -5    2.61    0.77
  -1  -8  -5    1.89    0.79
   1   8  -5    1.07    1.55
   1  -8   5    4.48    0.85
  -1   8   5    4.64    0.96
  -1  -8  -5    2.57    0.75
   1  -8   5    3.37    0.68
   1  -8   5    2.91    0.72
   1  -8   5    3.84    0.70
  -1  -8  -5    3.31    1.05
   1  -8   5    4.66    0.77
   1  -8  -6   25.11    3.14
   1   8   6   28.54    2.67
  -1   8  -6   26.56    2.80
  -1  -8   6   31.41    2.56
  -1  -8   6   29.72    2.56
   1  -8  -6   29.17    2.90
  -1  -8   6   33.15    2.78
  -1  -8   6   32.71    2.61
  -1  -8  -6   24.61    3.17
   1  -8   6   25.58    2.71
   1  -8   6   27.74    2.58
  -1   8   6   24.61    2.58
  -1   8   6   25.98    2.88
   1  -8   6   26.04    2.53
  -1  -8  -6   29.50    3.57
   1  -8   6   25.12    2.48
  -1  -8  -6   30.59    3.28
  -1  -8  -6   29.09    2.44
   1  -8  -7   11.67    2.05
  -1  -8   7   11.81    1.27
   1  -8  -7   10.90    1.82
   1   8   7   12.77    1.82
  -1  -8   7   12.27    1.41
  -1  -8   7   12.78    1.31
  -1   8  -7   12.32    1.60
   1   8   7   11.59    1.30
   1  -8  -7   12.54    1.34
  -1  -8   7   13.12    1.40
  -1   8  -7   11.59    1.44
  -1  -8  -7   12.46    2.14
  -1  -8  -7   13.69    2.06
   1  -8   7   10.50    1.22
   1  -8   7   10.19    1.15
  -1  -8  -7   13.67    1.27
   1  -8   7   11.59    1.40
  -1   8   7   10.74    1.82
  -1   8   7   11.22    1.33
   1  -8   7   11.76    1.41
   1  -8  -8    1.05    0.62
  -1  -8   8    1.90    0.68
   1  -8  -8    0.65    0.63
  -1   8  -8    0.73    0.51
   1  -8  -8    0.61    1.02
  -1  -8   8    2.67    0.63
  -1  -8   8    1.13    0.69
  -1   8  -8    0.57    0.57
   1   8  -8    2.34    0.71
  -1  -8  -8    1.20    0.90
  -1   8   8    2.00    1.08
  -1  -8  -8    1.04    1.26
   1   8  -8    1.93    0.63
  -1  -8  -8    1.73    0.54
   1  -8  -9    3.62    0.62
   1  -8  -9    2.09    0.99
  -1   8  -9    3.34    0.75
  -1  -8   9    3.77    0.72
   1  -8  -9    3.81    0.79
  -1   8  -9    3.90    0.86
   1   8   9    3.84    0.69
   1   8  -9    3.37    0.76
   1   8  -9    3.94    0.86
  -1  -8  -9    4.67    0.83
  -1  -8  -9    4.01    1.50
  -1   8   9    3.47    0.72
  -1  -8  -9    4.15    0.76
   1  -8 -10    5.82    0.83
   1  -8 -10    4.14    0.71
   1  -8 -10    5.15    0.62
   1  -8 -10    5.01    1.12
  -1   8 -10    6.38    0.96
  -1   8  10    7.45    0.93
   1  -8 -11    3.60    0.55
   1   8  11    3.09    0.46
  -1   8 -11    2.71    0.49
  -1  -8 -11    3.99    0.53
  -1  -8 -11    3.19    0.43
   1   8 -11    2.43    0.58
  -1   8  11    3.02    0.57
  -1  -9   0   52.70    4.58
   1  -9   0   44.11    4.19
  -1   9   0   43.88    4.05
   1  -9   0   45.36    4.11
   1  -9   0   47.44    4.48
  -1   9   0   45.02    4.44
   1  -9   0   50.47    4.11
  -1  -9   0   49.57    4.07
  -1  -9   0   49.21    4.05
   1   9   0   47.89    5.18
  -1   9   0   47.24    4.27
  -1  -9   1    2.80    0.62
  -1   9  -1    6.67    1.23
  -1  -9   1    2.97    0.58
  -1  -9   1    2.61    0.55
  -1  -9   1    1.71    0.84
   1  -9  -1    5.93    0.92
  -1   9  -1    6.71    1.74
   1   9   1    2.83    0.66
   1  -9  -1    6.67    0.90
   1   9   1    2.31    0.76
  -1  -9   1    3.60    0.64
  -1  -9  -1    4.73    0.81
   1   9  -1    2.87    1.39
  -1  -9  -1    4.01    0.84
   1  -9  -2   25.25    2.84
   1  -9  -2   26.30    2.47
   1   9   2   28.06    2.49
  -1  -9   2   25.86    2.41
  -1   9  -2   23.70    2.86
  -1  -9   2   27.00    2.39
  -1  -9   2   23.79    2.37
  -1  -9   2   29.65    2.42
   1   9   2   27.78    2.89
  -1  -9  -2   27.71    2.44
  -1   9   2   27.03    2.56
   1  -9   2   26.13    2.41
  -1   9   2   23.78    2.82
   1   9  -2   27.92    2.93
   1  -9   2   25.53    2.37
   1   9  -2   25.77    3.63
   1  -9   2   25.49    2.42
  -1  -9   3    1.08    0.45
   1   9   3    1.39    0.54
  -1   9  -3    1.49    0.96
  -1  -9   3    1.18    0.41
  -1   9  -3    1.80    1.31
   1  -9  -3    0.31    0.58
   1  -9  -3    0.93    0.54
   1  -9  -3    0.76    0.53
   1   9   3    0.12    0.77
  -1  -9   3    0.80    0.38
  -1  -9   3    1.07    0.44
  -1  -9   3    2.00    0.51
  -1  -9  -3    2.24    0.65
   1  -9   3    1.47    0.47
   1   9  -3    1.62    1.04
   1   9  -3    2.25    1.53
  -1   9   3    0.88    0.73
   1  -9   3    0.63    0.64
   1  -9   3    0.30    0.40
  -1  -9  -3    1.10    0.52
  -1  -9  -3    1.90    0.84
   1  -9   3    0.75    0.34
   1  -9  -4    5.05    1.07
  -1   9  -4    3.18    2.07
  -1  -9   4    5.95    0.82
  -1  -9   4    6.59    0.88
  -1  -9   4    7.59    0.98
   1   9   4    7.89    1.83
   1  -9  -4    4.11    0.97
   1  -9  -4    6.59    1.38
  -1  -9   4    6.14    0.86
  -1  -9   4    6.00    0.90
   1   9   4    5.45    1.02
  -1  -9  -4    5.95    1.03
   1  -9   4    5.50    0.85
   1  -9   4    6.48    0.90
   1  -9   4    4.52    0.81
  -1   9   4    4.26    1.35
   1  -9   4    7.14    1.01
   1  -9   4    5.62    0.82
  -1  -9  -4    6.64    1.07
  -1   9   4    4.75    1.06
   1   9  -4    8.85    3.09
   1  -9  -5    1.55    0.77
  -1  -9   5    4.57    0.90
   1   9   5    3.25    0.81
   1  -9  -5    2.53    1.34
  -1  -9   5    3.86    0.64
  -1  -9   5    2.47    0.56
   1  -9   5    3.83    0.90
  -1  -9  -5    1.89    1.52
  -1   9   5    2.25    0.75
  -1  -9  -5    3.41    0.63
   1  -9   5    2.93    0.65
  -1  -9  -5    2.60    0.82
   1  -9   5    3.73    0.86
  -1  -9  -5    3.23    0.57
   1  -9   5    2.43    0.57
   1  -9   5    3.56    0.72
   1  -9  -6    0.91    1.60
  -1   9  -6    3.12    0.88
   1  -9  -6    1.98    1.16
  -1  -9   6    2.36    0.68
   1  -9  -6    3.42    1.16
  -1  -9   6    3.10    0.75
   1   9   6    2.42    0.94
   1  -9  -6    1.17    0.60
   1  -9   6    3.51    0.72
  -1   9   6    3.91    0.78
  -1  -9  -6    1.18    0.98
   1  -9   6    4.11    0.85
  -1  -9  -6    1.54    0.35
  -1  -9  -6    1.38    1.09
   1  -9   6    3.60    0.69
  -1  -9  -6    0.65    0.40
   1  -9   6    3.29    0.70
  -1  -9  -6    1.44    0.58
  -1  -9   7    2.56    0.58
   1  -9  -7    3.37    2.65
   1  -9  -7    3.21    1.14
   1  -9  -7    4.88    1.52
  -1  -9   7    2.97    0.73
  -1  -9   7    3.40    0.73
   1   9   7    2.69    1.07
  -1   9  -7    4.10    0.94
   1   9   7    2.37    0.59
   1  -9   7    4.07    0.78
  -1  -9  -7    1.89    0.52
  -1  -9  -7    3.11    1.35
  -1   9   7    4.05    1.14
  -1  -9  -7    1.88    1.11
  -1  -9  -7    2.97    0.73
   1  -9   7    4.12    0.74
  -1  -9   8    6.05    1.06
  -1   9  -8    8.36    1.26
   1  -9  -8    9.50    1.42
   1  -9  -8    8.44    0.92
  -1  -9   8    8.49    0.96
   1  -9  -8    9.48    1.17
  -1   9  -8    8.79    1.12
   1  -9  -8    6.44    1.69
   1   9   8    7.90    1.00
  -1  -9  -8    6.95    2.02
   1   9  -8    7.43    1.23
  -1   9   8    9.47    1.08
  -1  -9  -8    7.13    0.94
  -1  -9  -8    7.41    1.40
  -1  -9  -8    7.67    1.11
  -1   9  -9    1.18    0.48
   1  -9  -9    1.52    0.51
  -1   9  -9    2.08    0.64
   1   9   9    1.07    0.42
   1  -9  -9    1.24    1.00
   1   9  -9    1.58    0.62
  -1  -9  -9    1.58    1.35
  -1   9   9    1.29    0.44
  -1  -9  -9    1.69    0.53
  -1  -9  -9    1.15    0.47
   1  -9 -10    6.78    0.96
  -1  -9 -10    9.43    0.91
  -1  -9 -10    7.77    1.32
   1   9 -10    9.75    1.12
  -1   9  10    5.28    0.72
   1  -9 -11    0.85    0.27
  -1   9  11    0.58    0.28
   1 -10   0    1.91    0.57
  -1  10   0    1.21    0.76
  -1  10   0    1.88    0.68
   1 -10   0    1.60    0.57
   1  10   0    0.28    1.14
   1 -10   0    3.40    0.68
  -1 -10   0    0.40    0.66
   1 -10   0    2.68    0.92
  -1  10   0    1.91    0.56
  -1 -10   0    1.00    0.43
  -1 -10   0    1.60    0.47
   1 -10   0    1.77    0.54
   1  10   0   -0.07    0.80
   1  10   1   15.10    3.02
  -1 -10   1   14.06    1.86
  -1 -10   1   11.60    1.22
  -1  10  -1   10.88    2.52
   1  10   1   11.99    1.47
   1 -10  -1   11.32    1.54
  -1  10  -1   10.50    1.59
  -1 -10   1   12.01    1.28
   1  10   1   12.37    1.85
   1 -10  -1   12.61    1.43
  -1 -10   1   12.91    1.36
   1 -10  -1   13.33    1.85
  -1  10  -1   11.91    1.88
   1 -10  -1   12.43    1.43
  -1 -10   1   13.59    1.38
   1 -10   1   11.46    1.33
   1  10  -1   12.55    1.92
  -1 -10  -1   12.74    1.40
   1 -10   1   12.90    1.41
   1 -10   1   10.53    1.32
  -1  10   1   13.11    1.55
  -1 -10  -1   11.94    1.30
   1 -10   1   12.29    1.78
   1  10  -1    8.79    2.54
  -1 -10  -1   13.24    1.45
  -1 -10  -1   13.73    1.91
  -1  10   1   10.33    1.90
   1 -10   1   11.52    1.37
   1 -10  -2    6.89    1.03
  -1 -10   2    4.67    0.84
  -1 -10   2    6.20    0.94
   1  10   2    5.65    1.36
  -1  10  -2    5.66    1.51
   1 -10  -2    6.61    1.33
  -1  10  -2    6.82    2.26
  -1 -10   2    6.15    0.92
  -1 -10   2    5.85    0.89
  -1 -10   2    7.21    0.96
  -1  10  -2    5.83    1.02
   1 -10  -2    4.84    0.95
   1 -10  -2    5.44    1.06
  -1  10   2    6.87    1.14
  -1 -10  -2    5.96    1.31
   1 -10   2    7.17    0.97
   1 -10   2    6.24    0.92
   1  10  -2    3.47    1.27
  -1  10   2    4.79    1.41
   1 -10   2    6.76    0.99
  -1 -10  -2    5.37    0.99
   1 -10   2    7.92    0.99
  -1 -10  -2    6.72    0.92
   1  10  -2    3.14    1.76
  -1 -10  -2    5.19    0.92
   1 -10  -3   29.35    3.08
   1 -10  -3   32.76    3.04
  -1  10  -3   32.07    3.10
   1  10   3   27.26    4.48
   1 -10  -3   33.23    3.55
  -1 -10   3   33.57    2.95
  -1 -10   3   33.56    2.88
  -1  10  -3   35.22    5.18
  -1 -10   3   33.01    2.93
   1  10   3   35.80    3.12
  -1 -10   3   37.09    2.98
   1 -10   3   32.13    2.98
   1 -10   3   31.51    2.97
  -1  10   3   31.77    3.15
  -1 -10  -3   31.57    2.91
   1 -10   3   30.67    2.84
  -1 -10  -3   33.84    3.06
  -1 -10  -3   32.31    3.05
   1  10  -3   33.98    4.02
   1 -10   3   30.20    2.88
   1 -10   3   34.99    2.97
  -1 -10  -3   40.50    3.74
  -1  10  -4    4.89    1.13
   1 -10  -4    4.35    1.03
   1 -10  -4    3.45    1.04
  -1 -10   4    5.65    1.12
   1 -10   4    4.15    0.76
   1 -10   4    3.99    0.78
  -1 -10  -4    8.16    1.24
   1 -10   4    3.66    0.77
  -1 -10  -4    5.37    0.91
   1 -10   4    2.40    0.62
  -1  10   4    2.92    0.81
   1 -10   4    5.33    1.12
  -1 -10  -4    8.16    1.61
  -1 -10  -4    6.46    1.18
  -1 -10   5    4.87    0.84
   1  10   5    6.19    1.13
  -1 -10   5    6.29    0.95
   1 -10  -5    5.85    1.51
  -1  10  -5    6.81    1.33
   1 -10  -5    4.00    1.08
  -1 -10   5    6.16    0.88
   1 -10  -5    3.31    1.02
  -1 -10  -5    3.91    1.03
   1 -10   5    4.40    0.81
   1 -10   5    7.33    1.11
   1 -10   5    4.56    0.87
  -1 -10  -5    8.44    1.64
  -1 -10  -5    6.65    0.96
  -1  10   5    4.85    1.12
  -1  10   5    4.39    1.11
   1 -10   5    5.02    0.89
  -1 -10  -5    5.92    1.18
   1 -10   5    4.19    0.81
  -1 -10   6    5.70    0.88
   1  10   6    4.59    1.27
  -1 -10   6    6.16    0.97
  -1 -10   6    5.86    0.85
  -1  10  -6    6.15    1.13
  -1 -10   6    7.01    1.12
   1 -10  -6    4.21    1.29
   1 -10  -6    5.42    1.50
   1 -10   6    4.30    0.82
  -1  10   6    5.13    0.92
  -1 -10  -6    4.30    1.30
  -1 -10  -6    5.30    0.97
   1 -10   6    5.53    1.08
  -1 -10  -6    5.10    1.47
  -1  10   6    3.89    1.18
  -1 -10   7   15.84    1.60
  -1 -10   7   14.26    1.46
   1 -10  -7   23.39    2.11
  -1 -10   7   14.27    1.64
   1 -10  -7   18.99    1.71
   1  10   7   13.91    1.50
   1  10   7   13.43    3.26
   1 -10  -7   24.09    2.64
   1 -10  -7   20.41    2.74
  -1  10  -7   22.88    2.18
  -1 -10  -7   17.39    1.97
  -1 -10  -7   15.47    2.66
   1  10  -7   15.34    2.05
  -1  10  -8    1.77    0.72
   1 -10  -8    1.32    0.53
   1 -10  -8    1.66    1.37
   1  10   8    2.48    0.70
  -1 -10   8    3.07    0.62
  -1 -10   8    1.71    0.49
   1 -10  -8    0.47    0.65
  -1  10   8    1.52    0.49
   1  10  -8    2.92    0.78
  -1 -10  -8    1.53    0.79
  -1 -10  -8    1.36    1.37
  -1 -10  -8    2.97    0.63
   1 -10  -9    6.71    0.87
   1  10   9    5.31    0.79
   1 -10  -9    5.09    1.63
  -1  10  -9    6.36    0.97
   1  10  -9    5.45    0.94
  -1  10   9    7.34    1.12
  -1 -10  -9    5.22    0.83
   1 -10 -10    0.76    0.32
  -1  10 -10    0.54    0.37
   1 -10 -10    0.55    0.48
  -1 -10 -10    0.08    0.50
  -1 -10 -10    0.48    0.30
  -1  10  10    0.99    0.29
   1  10 -10    0.00    0.31
   1  11   0   81.19    6.64
  -1  11   0   68.11    6.72
   1 -11   0   76.16    7.13
  -1  11   0   74.29    6.61
   1 -11   0   75.13    6.59
  -1 -11   0   80.81    6.58
   1 -11   0   79.47    6.63
  -1 -11   0   90.87    7.32
  -1 -11   0   88.56    6.70
   1 -11   0   82.10    6.71
  -1 -11   0   85.46    6.66
   1  11   0   72.20    7.25
   1  11   1    8.73    2.33
   1 -11  -1    7.58    1.17
  -1  11  -1    8.08    1.17
   1 -11  -1    5.86    1.45
   1 -11  -1    7.90    1.24
   1 -11  -1    7.56    1.19
  -1 -11   1    9.35    1.14
  -1 -11   1    9.02    1.11
  -1 -11   1    8.46    0.99
  -1  11   1    6.37    1.27
   1 -11   1    7.00    1.16
   1 -11   1    7.03    1.08
   1 -11   1    5.13    1.38
  -1 -11  -1    8.93    1.19
   1 -11   1    6.22    1.09
  -1 -11  -1    8.80    1.20
   1  11  -1    7.00    1.90
  -1 -11  -1    9.66    1.10
   1 -11   1    8.20    1.12
  -1  11  -2   19.03    1.95
   1 -11  -2   18.53    1.89
  -1 -11   2   18.32    2.25
   1 -11  -2   16.60    2.73
  -1 -11   2   19.83    1.80
   1  11   2   19.79    2.08
  -1 -11   2   18.55    3.37
  -1 -11   2   20.69    2.09
  -1  11   2   18.59    2.13
  -1 -11  -2   20.39    2.30
  -1 -11  -2   19.09    1.82
   1 -11   2   18.85    1.86
   1 -11   2   17.20    1.73
   1 -11   2   20.51    2.09
  -1 -11  -2   13.94    3.67
   1 -11   2   14.15    2.71
   1 -11   2   16.89    1.91
  -1 -11  -2   16.46    1.77
   1  11   3   27.73    2.87
   1 -11  -3   24.44    2.76
  -1 -11   3   30.03    2.73
   1 -11  -3   29.79    3.21
  -1 -11   3   29.98    2.70
  -1 -11   3   29.53    2.70
  -1 -11   3   27.87    2.60
   1 -11  -3   26.96    2.68
  -1  11  -3   27.56    2.72
   1 -11  -3   29.60    2.69
   1 -11   3   28.12    2.65
  -1 -11  -3   31.82    3.31
  -1 -11  -3   25.73    2.71
   1 -11   3   28.98    2.74
  -1 -11  -3   25.99    2.63
  -1 -11  -3   29.34    2.71
  -1  11   3   28.61    2.94
   1 -11   3   30.48    2.78
   1 -11   3   30.42    2.73
  -1 -11   4   20.77    2.04
  -1 -11   4   22.49    1.95
   1 -11  -4   17.41    1.88
  -1  11  -4   14.60    1.80
  -1 -11   4   21.27    1.94
   1 -11  -4   13.09    2.00
  -1 -11   4   21.85    1.90
   1  11   4   22.35    2.24
   1 -11  -4   14.28    1.61
   1 -11  -4   12.77    2.14
   1 -11   4   17.28    1.84
  -1 -11  -4   18.00    1.62
   1 -11   4   16.76    1.82
   1 -11   4   16.17    1.99
   1 -11   4   18.34    1.94
  -1 -11  -4   16.66    1.93
   1 -11   4   15.31    1.88
   1 -11  -5   48.75    4.45
  -1  11  -5   51.72    4.64
  -1 -11   5   54.41    4.51
   1 -11  -5   44.69    4.61
   1 -11  -5   53.92    4.72
  -1 -11   5   57.24    4.55
  -1 -11   5   58.49    4.53
   1  11   5   56.28    4.87
   1 -11  -5   44.12    5.04
  -1 -11   5   58.96    4.64
   1 -11   5   54.05    4.57
  -1 -11  -5   60.43    4.70
   1 -11   5   47.56    4.43
  -1 -11  -5   48.16    4.65
  -1 -11  -5   63.07    5.37
   1 -11   5   50.30    4.62
   1 -11   5   51.02    4.49
  -1  11   5   45.23    4.50
  -1  11   5   50.28    4.92
  -1 -11  -5   55.37    4.47
  -1 -11   6    5.00    1.21
   1 -11  -6    2.01    0.84
   1 -11  -6    1.77    0.67
  -1 -11   6    1.94    0.85
  -1  11  -6    2.15    0.70
  -1 -11  -6    0.41    0.62
   1 -11   6    4.31    1.60
  -1  11   6    2.32    0.58
  -1 -11  -6    3.42    1.84
   1 -11   6    2.77    0.57
  -1  11   6    2.23    1.25
   1 -11  -7    1.93    1.20
  -1 -11   7    1.61    0.46
  -1 -11   7    2.43    0.68
   1 -11  -7    2.83    1.30
   1 -11  -7    3.11    0.66
  -1  11  -7    2.68    0.73
   1 -11   7    2.93    0.73
   1  11  -7    3.56    0.95
  -1 -11  -7    2.07    0.59
  -1  11   7    1.70    0.50
  -1 -11  -7    0.99    1.12
  -1 -11  -7    1.51    1.29
   1 -11  -8    3.34    0.79
  -1 -11   8    4.22    0.73
   1 -11  -8    3.67    0.75
  -1 -11   8    4.61    0.71
   1 -11  -8    2.26    1.43
  -1 -11  -8    3.11    1.45
  -1 -11  -8    3.78    0.82
  -1 -11  -8    4.63    0.76
  -1  11   8    3.68    0.77
   1 -11  -9    5.68    0.82
  -1  11  -9    6.86    0.97
  -1  11   9    5.79    0.72
  -1 -11  -9    7.36    1.65
   1 -11 -10    1.17    0.29
  -1  11 -10    0.95    0.27
  -1 -11  10    1.50    0.49
   1 -11  10    0.77    0.43
  -1 -11 -10    1.18    0.49
   1 -12   0   11.26    1.52
  -1 -12   0   12.08    1.43
   1 -12   0   11.30    1.41
   1 -12   0   11.31    1.83
  -1  12   0    9.03    1.24
  -1 -12   0   12.01    1.42
   1 -12   0   11.10    1.46
  -1 -12   0   10.71    1.43
  -1 -12   0   11.78    1.91
  -1 -12   1    3.93    1.13
  -1 -12   1    4.97    1.04
  -1 -12   1    3.61    0.89
  -1 -12   1    4.91    1.01
   1 -12  -1    4.77    1.01
   1 -12  -1    5.67    1.02
  -1  12  -1    5.51    0.92
  -1 -12   1    4.29    0.91
   1 -12  -1    5.11    1.35
  -1  12  -1    4.07    0.99
   1 -12  -1    5.37    1.09
  -1 -12  -1    5.06    1.06
  -1 -12  -1    5.10    1.00
   1 -12   1    3.21    0.75
   1 -12   1    4.99    1.00
   1 -12   1    4.87    0.92
   1 -12   1    5.57    1.36
  -1 -12  -1    5.17    1.04
   1  12  -1    4.57    0.94
  -1 -12  -1    4.97    1.35
  -1 -12   2   18.03    1.92
   1 -12  -2   14.62    1.88
  -1 -12   2   15.91    1.70
  -1  12  -2   10.61    1.99
  -1 -12   2   16.89    1.84
   1 -12  -2   14.96    1.75
   1 -12  -2   14.29    1.70
  -1 -12   2   15.41    2.30
  -1 -12   2   18.60    1.85
   1 -12  -2   15.97    2.22
  -1 -12  -2   15.30    2.24
  -1 -12  -2   15.11    1.70
  -1 -12  -2   15.97    1.74
   1 -12   2   17.55    1.97
   1 -12   2   18.64    1.91
  -1 -12  -2   15.05    1.78
   1 -12   2   18.46    1.86
   1 -12   2   18.70    2.35
   1 -12  -3    6.37    1.29
  -1 -12   3    5.25    0.90
   1  12   3    3.30    1.97
   1 -12  -3    7.21    0.89
   1 -12  -3    8.07    1.56
  -1 -12   3    5.98    1.06
  -1 -12   3    4.30    0.95
   1 -12  -3    6.54    1.22
  -1 -12   3    4.77    0.99
  -1 -12  -3    3.57    0.87
   1 -12   3    6.94    0.92
  -1 -12  -3    5.18    0.84
   1 -12   3    8.16    1.11
   1 -12   3    6.40    0.99
  -1  12   3    6.68    1.52
  -1 -12  -3    4.74    1.08
   1 -12   3    7.39    1.22
   1 -12   3    6.63    0.97
   1  12  -3    4.75    1.15
  -1 -12   4   59.10    4.60
   1 -12  -4   45.03    4.16
  -1 -12   4   60.59    4.66
   1 -12  -4   44.84    4.48
  -1 -12   4   54.02    4.49
  -1  12  -4   48.18    4.38
   1 -12  -4   48.00    4.37
   1 -12  -4   42.65    4.80
  -1 -12   4   56.89    4.54
  -1 -12  -4   55.22    5.04
   1 -12   4   50.38    4.62
   1  12  -4   56.45    4.47
  -1  12   4   51.11    4.90
   1 -12   4   47.42    4.46
   1 -12   4   44.47    5.00
  -1 -12  -4   55.79    4.43
   1 -12   4   52.44    4.60
  -1 -12  -4   50.06    4.17
  -1 -12  -4   45.13    4.47
   1 -12  -5    1.88    1.34
   1 -12  -5    3.38    1.37
   1 -12  -5    1.61    0.81
  -1 -12   5    2.45    0.64
  -1 -12   5    3.64    0.73
  -1 -12   5    3.16    0.63
   1 -12  -5    2.56    0.63
  -1  12  -5    3.24    0.82
  -1 -12   5    4.21    1.02
  -1  12   5    1.56    0.70
   1 -12   5    2.92    1.15
  -1 -12  -5    1.37    0.90
   1 -12   5    2.93    0.67
   1 -12   5    2.19    0.53
  -1 -12  -5    2.09    1.25
  -1  12   5    2.62    1.36
  -1 -12  -5    2.31    0.57
   1  12  -5    3.16    0.81
  -1 -12  -5    4.27    1.52
  -1 -12   6    3.54    0.76
   1 -12  -6    5.17    1.49
   1 -12  -6    3.38    0.74
  -1 -12   6    4.46    0.71
   1 -12  -6    4.45    1.28
   1 -12  -6    4.96    0.83
  -1  12  -6    4.57    1.00
  -1 -12   6    3.10    0.68
   1 -12   6    3.73    0.81
   1  12  -6    3.82    0.89
  -1 -12  -6    4.12    0.77
  -1  12   6    3.30    0.77
  -1 -12  -6    3.80    1.32
  -1 -12  -6    3.14    1.16
   1 -12   6    2.49    0.59
   1 -12  -7    2.50    1.23
   1 -12  -7    2.43    1.08
  -1  12  -7    3.09    0.79
  -1 -12   7    3.36    0.63
   1 -12  -7    3.34    0.70
  -1 -12   7    3.74    0.75
  -1 -12  -7    3.33    1.31
   1 -12   7    3.18    0.70
  -1 -12  -7    3.23    1.27
   1  12  -7    3.21    0.75
  -1 -12  -7    4.33    0.72
   1 -12  -8    4.02    0.66
   1 -12  -8    2.50    0.65
  -1  12  -8    3.37    0.77
  -1 -12  -8    4.39    0.66
  -1  12   8    3.07    0.61
   1  12  -8    4.23    0.82
  -1 -12  -8    4.80    0.87
  -1 -12  -8    2.17    1.29
   1 -12  -9    3.59    0.90
  -1  12  -9    3.27    0.64
  -1 -12   9    1.53    0.54
   1 -12  -9    4.08    0.54
   1 -12   9    2.85    0.68
   1  12  -9    2.54    0.58
  -1 -12  -9    2.62    0.50
   1 -13   0    0.35    0.65
  -1  13   0    0.24    0.38
  -1 -13   0    0.54    0.61
  -1 -13   0    0.58    0.71
  -1 -13   0   -0.17    0.63
   1 -13   0   -0.19    0.59
   1 -13   0    0.75    0.75
  -1 -13   0    0.35    0.54
   1 -13   0   -0.17    0.51
  -1 -13   1    0.70    0.71
  -1  13  -1    0.52    0.60
   1 -13  -1    0.43    0.58
  -1  13  -1    0.67    0.41
  -1 -13   1    0.58    0.57
   1 -13  -1    0.52    0.72
   1 -13  -1    0.72    0.73
  -1 -13   1   -0.24    0.45
  -1 -13   1   -0.12    0.70
   1 -13  -1    0.90    0.85
   1 -13   1    1.19    0.80
   1 -13   1    0.58    0.53
  -1 -13  -1    0.46    0.61
  -1 -13  -1    0.43    0.73
   1 -13   1    1.01    0.71
  -1 -13  -1   -0.22    0.56
   1  13  -1    0.02    0.55
  -1 -13  -1    0.09    0.66
   1 -13   1    0.62    0.59
  -1 -13   2    5.20    0.80
  -1 -13   2    5.74    1.24
   1 -13  -2    5.70    1.02
  -1  13  -2    4.36    0.81
   1 -13  -2    4.32    1.16
  -1 -13   2    4.34    0.84
  -1 -13   2    6.12    1.42
   1 -13  -2    6.24    1.09
  -1 -13   2    5.16    0.99
   1 -13  -2    5.38    1.42
  -1  13  -2    5.53    1.02
  -1 -13  -2    5.55    1.09
  -1 -13  -2    4.15    0.88
   1  13  -2    6.46    1.05
  -1 -13  -2    5.91    1.44
   1 -13   2    3.44    1.11
   1 -13   2    4.76    0.95
   1 -13   2    4.31    0.98
   1  13  -2    3.74    0.81
   1 -13   2    4.85    1.04
  -1 -13  -2    4.84    0.99
  -1 -13   3   32.18    2.95
  -1  13  -3   26.24    2.54
   1 -13  -3   24.49    2.56
   1 -13  -3   23.55    2.95
   1 -13  -3   20.44    2.90
  -1 -13   3   31.84    3.35
  -1 -13   3   34.07    2.98
  -1 -13   3   30.57    2.86
   1 -13   3   24.84    3.16
   1  13  -3   28.75    2.58
  -1 -13  -3   27.17    2.55
  -1 -13  -3   25.98    3.04
   1 -13   3   28.56    2.96
   1 -13   3   27.82    2.87
  -1 -13  -3   25.44    2.77
  -1 -13   4    2.02    0.76
  -1 -13   4    1.89    0.56
   1 -13  -4    2.91    0.98
   1 -13  -4    2.96    1.12
  -1  13  -4    3.26    0.87
  -1 -13   4    2.04    0.62
  -1 -13   4    1.62    0.56
   1 -13  -4    3.20    0.65
   1 -13  -4    2.07    1.05
  -1 -13   4    0.48    0.71
   1 -13   4    3.10    0.71
   1 -13   4    3.44    0.83
   1 -13   4    2.40    0.57
   1  13  -4    1.83    0.74
  -1 -13  -4    1.03    0.91
  -1 -13  -4    1.81    1.02
  -1 -13  -4    0.87    0.71
  -1 -13  -4    0.83    0.41
   1 -13  -5   -0.10    0.57
   1 -13  -5    0.84    0.83
  -1 -13   5    1.05    0.50
  -1 -13   5    0.84    0.45
  -1 -13   5    1.22    0.76
  -1  13  -5    0.33    0.91
   1 -13  -5    0.68    0.41
  -1 -13   5    1.21    0.67
   1 -13  -5    1.36    1.14
   1 -13   5    1.52    0.66
  -1 -13  -5    1.43    0.42
   1  13  -5    0.96    0.66
  -1 -13  -5    1.16    0.84
   1 -13   5    1.24    0.45
  -1 -13  -5    1.86    1.06
   1 -13   5    1.13    0.72
   1 -13   5    1.39    0.55
  -1 -13  -5    0.61    0.69
   1 -13  -6    3.33    1.25
  -1 -13   6    5.24    1.27
  -1 -13   6    5.86    0.95
  -1  13  -6    6.16    0.98
   1 -13  -6    3.84    1.10
  -1 -13   6    5.74    1.07
   1 -13   6    7.92    1.31
  -1 -13  -6    3.66    1.20
   1  13  -6    5.89    1.00
   1 -13   6    7.79    1.10
  -1 -13  -6    4.43    0.72
  -1 -13  -6    5.04    1.45
  -1 -13   7    3.23    0.60
  -1  13  -7    4.52    0.89
   1 -13  -7    4.24    0.66
   1 -13  -7    2.86    1.17
   1 -13  -7    4.62    1.05
   1  13  -7    4.24    0.86
  -1 -13  -7    3.88    1.12
   1 -13   7    3.75    0.92
  -1 -13  -7    3.79    1.29
  -1 -13  -7    5.21    0.69
  -1  13  -8    4.36    0.75
   1 -13  -8    4.79    0.61
  -1  13  -8    4.29    0.64
  -1 -13   8    3.21    0.76
   1 -13  -8    4.56    0.76
   1  13  -8    5.12    0.82
   1 -13   8    1.87    0.60
  -1 -13  -8    5.44    0.60
  -1 -13  -8    2.47    1.18
  -1 -13  -8    4.59    0.69
  -1 -14   0    1.96    0.86
  -1  14   0    2.43    0.58
   1 -14   0    2.38    0.83
   1 -14   0    1.42    0.84
   1 -14   0    2.60    0.98
   1 -14   0    2.65    0.70
  -1 -14   0    2.39    0.80
  -1 -14   0    1.36    0.65
  -1 -14   0    1.35    0.85
   1 -14  -1    2.34    0.98
   1 -14  -1    2.69    0.74
  -1  14  -1    1.89    0.51
  -1 -14   1    2.32    0.91
  -1 -14   1    3.42    1.10
   1 -14  -1    1.79    0.90
  -1 -14   1    2.61    0.72
  -1 -14   1    1.96    0.69
   1 -14  -1    2.39    0.75
   1 -14   1    1.96    0.62
   1 -14   1    1.82    0.78
  -1 -14  -1    3.20    0.91
   1 -14   1    2.41    0.86
   1 -14   1    2.00    0.82
  -1 -14  -1    2.41    0.73
  -1 -14  -1    2.18    1.02
  -1 -14  -1    2.14    0.80
  -1  14  -2   11.11    1.23
   1 -14  -2   11.19    1.79
  -1 -14   2   13.28    2.00
  -1 -14   2   14.14    1.62
  -1 -14   2   14.72    1.54
   1 -14  -2   13.57    1.55
   1 -14  -2   10.80    1.88
  -1 -14   2   14.37    1.87
   1 -14   2   13.15    1.49
  -1 -14  -2   11.33    1.80
  -1 -14  -2   11.08    1.71
   1 -14   2   12.29    1.70
   1 -14   2   13.57    1.94
   1 -14   2   12.86    1.66
   1  14  -2   11.41    1.28
   1 -14  -3    4.09    1.22
  -1  14  -3    3.65    0.81
  -1  14  -3    4.39    0.74
  -1 -14   3    5.11    0.94
   1 -14  -3    2.79    1.04
  -1 -14   3    4.88    0.89
   1 -14   3    2.54    0.62
   1 -14   3    3.26    0.80
  -1 -14  -3    5.54    1.26
   1 -14   3    2.99    1.01
   1  14  -3    5.41    0.79
   1  14  -3    6.68    1.07
  -1 -14  -3    5.56    1.33
  -1 -14  -3    3.78    0.84
   1 -14   3    2.66    0.77
   1 -14  -4    3.47    0.98
   1 -14  -4    5.37    1.23
  -1 -14   4    4.78    0.92
  -1 -14   4    3.79    1.10
   1 -14  -4    4.31    1.02
  -1 -14   4    5.63    1.23
  -1 -14   4    4.98    0.87
  -1  14  -4    6.59    1.05
   1 -14   4    6.36    1.09
   1 -14   4    5.55    1.01
   1 -14   4    6.56    1.29
   1 -14   4    4.38    0.78
  -1 -14  -4    3.78    1.09
  -1 -14  -4    5.30    1.07
   1  14  -4    4.72    1.02
  -1 -14  -4    4.23    1.18
   1 -14  -5    4.00    0.84
  -1 -14   5    5.24    0.82
  -1 -14   5    6.88    1.24
  -1 -14   5    5.76    1.05
  -1 -14   5    5.96    0.78
  -1  14  -5    6.59    1.06
  -1  14  -5    4.97    0.99
   1 -14  -5    5.23    1.29
   1 -14  -5    3.42    1.07
  -1 -14  -5    5.81    1.25
   1 -14   5    4.37    0.87
   1 -14   5    4.32    1.08
  -1 -14  -5    6.42    1.29
   1 -14   5    4.96    1.00
  -1 -14  -5    7.08    0.90
  -1 -14  -5    4.54    0.85
   1  14  -5    6.26    1.02
   1 -14   5    4.02    0.85
  -1 -14   6    6.77    0.98
  -1  14  -6    4.58    0.92
   1 -14  -6    5.94    1.21
  -1  14  -6    4.91    0.74
   1 -14  -6    4.83    0.63
  -1 -14   6    7.53    1.19
  -1 -14   6    6.54    0.91
   1  14  -6    6.95    0.99
   1 -14   6    4.73    0.89
  -1 -14  -6    5.57    1.23
  -1 -14  -6    5.45    1.30
   1 -14  -7    2.43    0.58
  -1 -14   7    2.41    0.52
  -1  14  -7    3.87    0.72
   1 -14  -7    2.84    1.04
  -1 -14  -7    0.46    0.97
  -1 -14  -7    1.68    0.62
   1  14  -7    1.95    0.52
   1  14  -7    2.28    0.50
  -1 -14  -7    2.50    0.41
  -1  14  -8    1.23    0.29
   1 -14  -8    0.36    0.46
  -1 -14  -8    1.00    0.64
   1 -14   8    0.72    0.38
   1 -15   0   21.61    2.49
  -1 -15   0   25.01    2.32
  -1 -15   0   26.99    2.28
   1 -15   0   18.08    2.50
   1 -15   0   21.67    2.20
  -1 -15   0   22.94    2.39
  -1 -15   0   25.05    2.74
   1 -15   0   23.57    2.23
   1 -15  -1    0.56    0.49
  -1  15  -1    0.83    0.42
  -1 -15   1    0.31    0.61
   1 -15  -1    0.12    0.52
  -1 -15   1    0.62    0.73
  -1 -15   1   -0.05    0.54
  -1 -15   1    0.08    0.41
   1 -15  -1    0.26    0.65
   1 -15  -1    0.31    0.89
  -1 -15  -1    0.40    0.60
   1 -15   1    0.72    0.63
   1 -15   1    0.50    0.49
  -1 -15  -1    0.24    0.74
   1 -15   1    0.63    0.67
   1 -15   1    0.55    0.74
  -1 -15  -1    0.40    0.67
  -1 -15  -1    0.55    0.55
  -1 -15   2   10.51    1.46
  -1 -15   2    9.48    1.32
  -1 -15   2   10.21    1.54
   1 -15  -2    8.87    1.31
   1 -15  -2    7.99    1.66
  -1  15  -2    9.49    1.05
  -1 -15   2    9.65    1.19
  -1 -15  -2    9.47    1.63
   1 -15   2    7.42    1.39
  -1 -15  -2    9.23    1.58
  -1 -15  -2   10.33    1.33
   1 -15   2    8.63    1.13
   1 -15   2    8.51    1.26
   1 -15   2    9.27    1.40
  -1  15  -3    2.35    0.54
  -1 -15   3    2.39    0.82
  -1  15  -3    0.77    0.78
   1 -15  -3    1.39    0.74
  -1 -15   3    1.73    0.71
  -1 -15   3    1.80    0.56
   1 -15  -3    1.73    0.87
  -1 -15   3    1.75    0.65
   1  15  -3    1.70    0.82
   1  15  -3    3.07    0.64
  -1 -15  -3    2.73    0.93
   1 -15   3    1.81    0.62
  -1 -15  -3    2.04    0.97
   1 -15   3    1.27    0.66
  -1 -15  -3    2.50    0.73
   1 -15   3    1.82    0.55
  -1  15  -4    1.70    0.70
  -1 -15   4    2.23    0.68
  -1  15  -4    0.76    0.65
  -1 -15   4    1.91    0.76
   1 -15  -4    0.70    0.87
  -1 -15   4    3.11    0.72
  -1 -15   4    2.47    0.54
   1 -15  -4    0.49    0.70
   1 -15  -4    0.71    0.52
   1 -15   4    1.77    0.86
   1  15  -4    2.06    0.81
  -1 -15  -4    1.98    0.89
   1 -15   4    1.97    0.47
   1  15  -4    1.93    0.48
  -1 -15  -4    1.32    0.67
   1 -15   4    2.32    0.66
  -1 -15  -4    1.84    0.88
   1 -15   4    2.11    0.63
  -1  15  -5    1.96    0.43
  -1  15  -5    1.92    0.54
  -1 -15   5    0.74    0.45
  -1 -15   5    1.14    0.51
  -1 -15   5    0.91    0.61
   1 -15  -5    1.51    0.97
   1 -15  -5    1.60    0.72
  -1 -15   5    0.22    0.47
   1 -15   5    2.06    0.65
  -1 -15  -5    0.08    0.60
  -1 -15  -5    0.48    0.92
   1  15  -5    0.96    0.51
   1 -15   5    2.07    0.57
   1  15  -5    1.09    0.46
  -1 -15  -5    0.87    0.40
   1 -15   5    1.30    0.42
   1 -15  -6    3.09    0.75
  -1 -15   6    3.52    0.63
   1 -15  -6    1.97    0.92
  -1  15  -6    3.06    0.62
  -1 -15   6    2.92    0.72
  -1  15  -6    2.95    0.65
  -1 -15  -6    2.49    0.89
   1  15  -6    2.99    0.63
  -1 -15  -6    3.16    0.87
   1 -15   6    2.28    0.68
   1  15  -6    3.63    0.50
   1 -15  -7    1.76    0.66
  -1 -15  -7    0.96    0.36
  -1 -15  -7    0.20    0.65
   1  15  -7    0.49    0.28
  -1 -16   0    1.62    0.94
   1 -16   0    0.90    0.86
   1 -16   0    1.53    0.58
  -1 -16   0    1.52    0.57
   1 -16   0    1.41    0.59
  -1 -16   0    1.46    0.79
  -1 -16   0    0.73    0.62
   1 -16   0    0.69    0.72
  -1 -16   1    1.28    0.54
  -1 -16   1    0.81    0.90
  -1 -16   1    1.72    0.87
  -1 -16   1    1.80    0.66
   1 -16  -1    0.78    0.98
   1 -16  -1    0.60    0.57
   1 -16  -1    0.33    0.54
   1 -16   1    0.82    0.46
  -1 -16  -1    1.31    0.46
  -1 -16  -1    0.70    0.72
   1 -16   1    0.90    0.95
  -1 -16  -1    1.28    0.99
   1 -16   1    1.36    0.74
  -1 -16  -1    1.35    0.82
   1 -16   1    1.58    0.53
   1 -16  -2    9.88    1.45
  -1 -16   2   12.91    1.32
  -1 -16   2   11.13    1.43
   1 -16  -2    7.35    1.32
   1 -16  -2    9.73    1.34
  -1 -16   2   12.29    1.21
  -1 -16   2    9.76    1.46
  -1 -16  -2   10.79    1.50
  -1 -16  -2   12.26    1.28
  -1 -16  -2   10.14    1.48
   1 -16   2    7.97    1.38
   1 -16   2   11.06    1.25
   1 -16   2   10.66    1.21
   1 -16   2   10.30    1.41
  -1  16  -3   11.96    1.05
   1 -16  -3    9.78    1.38
  -1 -16   3   10.16    1.15
   1 -16  -3    9.98    1.44
   1 -16  -3   10.45    1.52
  -1 -16   3   11.09    1.28
   1 -16   3   11.86    1.34
   1 -16   3   12.76    1.26
   1 -16   3   10.95    1.35
  -1 -16  -3    8.82    1.32
  -1 -16  -3    9.45    1.36
   1 -16   3   10.78    1.43
  -1 -16  -3    7.91    1.32
  -1 -16   4    2.04    0.63
   1 -16  -4    1.34    0.45
  -1  16  -4    2.06    0.38
   1 -16  -4    1.59    0.81
  -1 -16   4    3.11    0.66
  -1 -16   4    2.01    0.41
  -1 -16   4    1.81    0.64
   1 -16  -4    1.10    0.64
   1 -16   4    2.44    0.55
   1 -16   4    1.77    0.47
  -1 -16  -4    1.53    0.81
   1 -16   4    1.62    0.57
  -1 -16  -4    0.97    0.43
  -1 -16  -4    1.10    0.65
   1 -16  -5    1.57    0.67
  -1 -16   5    1.02    0.46
   1 -16  -5    3.24    0.77
   1 -16   5    1.68    0.62
  -1 -16  -5    0.81    0.69
  -1 -16  -5    2.16    0.79
   1 -17   0    0.00    0.52
   1 -17   0    0.14    0.40
  -1 -17   0    0.63    0.67
   1 -17   0    0.26    0.44
  -1 -17   0    0.46    0.43
  -1 -17   0    0.40    0.46
   1 -17  -1   12.09    1.34
   1 -17  -1   11.94    1.37
  -1 -17   1   10.35    1.36
  -1 -17   1   10.52    1.14
  -1 -17   1    8.77    1.21
   1 -17  -1   12.90    1.29
   1 -17   1   12.72    1.36
  -1 -17  -1   10.56    1.23
   1 -17   1   10.90    1.29
  -1 -17  -1    9.26    1.36
   1 -17   1   11.25    1.17
  -1 -17   2    2.16    0.54
  -1 -17   2    1.49    0.43
   1 -17  -2    0.81    0.53
   1 -17  -2    1.16    0.47
  -1 -17   2    1.70    0.61
   1 -17  -2    1.17    0.64
  -1 -17   2    1.26    0.61
  -1 -17  -2    1.03    0.51
   1 -17   2    1.40    0.53
   1 -17   2    0.75    0.49
  -1 -17  -2    0.66    0.53
   1 -17   2    1.01    0.35
  -1 -17  -2    1.31    0.60
  -1 -17   3    2.65    0.56
  -1 -17   3    1.35    0.48
   1 -17  -3    0.96    0.35
   1 -17  -3    1.17    0.71
  -1 -17   3    1.85    0.71
   1 -17  -3    1.23    0.53
  -1 -17   3    1.48    0.49
   1 -17   3    1.08    0.48
  -1 -17  -3    0.77    0.35
  -1 -17  -3    1.40    0.76
   1 -17   3    1.49    0.38
  -1 -17  -3    0.70    0.52
   1 -17  -4    1.00    0.52
   1 -17  -4    1.09    0.54
  -1 -17   4    0.91    0.45
  -1 -17  -4    1.10    0.63
  -1 -17  -4    0.83    0.48
   1 -17   4    1.12    0.41
  -2   0   0  212.38   17.08
  -2   0   0  215.62   17.01
  -2   0   0  211.74   17.05
   2   0   0  228.39   17.09
  -2   0   0  206.93   17.02
   2   0  -1    9.28    0.99
  -2   0   1   13.39    1.32
  -2   0   1   14.21    1.13
  -2   0   1   12.21    1.16
   2   0   1   12.94    1.21
  -2   0   1   13.69    1.29
   2   0  -2   73.56    6.36
   2   0   2   78.73    6.66
  -2   0   2   82.85    6.55
   2   0   2   76.59    6.51
  -2   0   2   78.33    6.69
  -2   0   2   79.04    6.77
   2   0   2   86.19    6.57
  -2   0  -2   77.44    6.16
   2   0   3  613.90   45.14
  -2   0   3  558.05   45.21
  -2   0  -3  597.68   47.46
   2   0   3  533.31   45.01
   2   0   3  552.16   45.14
  -2   0   3  578.03   44.98
   2   0   4  354.97   30.14
   2   0   4  369.35   30.29
  -2   0  -4  416.48   32.91
  -2   0   4  384.15   30.37
   2   0  -4  404.59   33.13
  -2   0   4  395.86   30.06
   2   0  -5  113.49   10.14
   2   0   5  103.06    7.88
  -2   0   5   92.24    8.22
   2   0   5   85.90    8.15
  -2   0  -5  118.61    9.92
   2   0   5   86.70    8.11
   2   0  -6  132.52   12.02
   2   0   6  121.87   10.09
  -2   0   6  122.21   10.05
  -2   0   6  111.61   10.51
  -2   0  -6  140.59   11.78
  -2   0   7    6.09    1.86
   2   0  -7    8.68    1.25
  -2   0   7    6.09    1.21
   2   0   7    5.77    0.81
   2   0  -7    7.17    1.01
  -2   0   7    5.51    0.85
  -2   0  -7    8.42    1.93
   2   0   7    6.98    1.28
  -2   0   7    5.62    0.82
   2   0  -7    7.69    1.94
  -2   0  -7    8.75    1.24
  -2   0  -7    8.17    1.02
   2   0  -8   13.16    1.67
  -2   0  -8   13.27    1.65
   2   0   8   10.68    1.22
  -2   0   8   12.48    1.83
   2   0   8   10.91    1.29
  -2   0  -8   11.96    1.36
   2   0   8   11.66    1.84
   2   0  -8   11.34    1.41
  -2   0  -8   11.26    1.26
  -2   0   8   10.33    1.27
  -2   0   8   11.53    1.25
  -2   0   9    2.86    1.08
   2   0   9    1.94    0.87
   2   0   9    3.02    0.69
  -2   0   9    2.96    0.65
  -2   0  -9    2.10    0.59
  -2   0   9    2.84    0.70
   2   0  -9    2.25    0.61
  -2   0  -9    2.40    0.50
   2   0   9    3.10    0.68
  -2   0  10   22.19    2.06
   2   0 -10   14.18    1.53
   2   0  10   15.52    1.82
   2   0  10   22.85    3.14
   2   0  10   20.17    1.97
  -2   0 -10   18.41    1.82
  -2   0  10   21.72    3.02
   2   0 -10   16.93    1.87
  -2   0  10   16.67    1.88
  -2   0  11   10.43    1.14
   2   0 -11    8.37    1.10
   2   0  11   10.68    1.13
  -2   0  11    9.04    1.20
   2   0  11    9.31    1.52
  -2   0 -11    9.53    1.08
   2   0  12    2.68    0.71
  -2   0  12    4.00    0.59
  -2   0 -12    4.17    0.58
   2   0  12    3.39    0.56
   2   0 -12    3.51    0.62
  -2   0  12    3.54    0.61
   2   1   0    5.19    0.60
  -2   1   0    6.91    0.63
   2   1   0    5.41    0.53
  -2   1   0    6.75    0.76
  -2  -1   0    5.54    0.57
  -2   1   0    6.66    0.62
   2  -1   0    7.19    0.63
  -2  -1   0    5.47    0.61
  -2  -1   1   35.50    2.99
  -2   1  -1   34.71    2.81
   2  -1  -1   33.49    2.91
  -2   1  -1   33.75    2.79
  -2  -1   1   37.26    2.90
  -2   1  -1   32.81    2.82
  -2   1  -1   32.00    2.89
   2  -1  -1   30.85    2.78
  -2  -1   1   37.31    3.08
  -2   1   1   34.96    3.04
   2  -1   1   35.68    2.95
  -2   1   1   34.99    2.91
  -2   1   1   32.63    2.90
   2   1  -1   35.58    2.94
  -2   1   1   33.36    3.07
  -2  -1  -1   34.56    2.78
  -2  -1   2  152.86   12.37
   2   1   2  157.57   12.36
  -2  -1   2  160.11   12.63
  -2   1  -2  159.46   13.25
   2  -1  -2  164.84   13.39
   2   1   2  167.15   12.39
  -2   1   2  151.02   12.54
  -2   1   2  153.11   12.37
  -2  -1  -2  167.48   13.29
   2   1  -2  167.33   13.44
   2  -1   2  153.88   12.41
   2  -1   2  141.36   12.40
   2  -1   2  151.51   12.41
   2  -1   2  160.69   12.54
  -2   1   2  147.79   12.62
  -2  -1   3   44.66    3.28
   2  -1  -3   37.98    4.04
   2  -1   3   38.20    3.43
  -2   1   3   36.21    3.20
   2  -1   3   36.12    3.26
  -2  -1  -3   51.82    3.93
   2  -1   3   34.36    3.27
   2  -1   3   33.98    3.25
  -2   1   3   33.64    3.52
  -2   1   3   37.51    3.47
  -2  -1   4   20.85    2.14
   2   1   4   14.98    1.84
   2   1   4   19.06    2.14
  -2  -1   4   18.06    1.82
   2   1   4   15.82    2.03
  -2  -1  -4   18.52    1.87
   2   1  -4   15.44    2.02
   2   1   5   60.59    5.67
   2   1   5   66.10    5.30
  -2  -1   5   67.30    5.30
   2  -1  -5   48.80    5.45
  -2  -1   5   68.30    5.72
   2   1   5   64.08    5.57
  -2   1  -5   50.52    5.35
  -2   1   5   50.13    5.52
  -2  -1  -5   68.53    5.44
   2  -1   5   50.11    5.47
  -2   1   5   54.05    5.17
   2  -1   5   55.47    5.25
   2   1  -5   69.51    5.83
   2  -1  -6   27.18    3.26
  -2   1  -6   27.00    3.14
   2   1   6   20.52    2.47
  -2  -1   6   20.99    2.45
  -2   1   6   23.74    3.14
   2  -1   6   25.60    2.62
   2  -1   6   24.29    3.05
  -2   1   6   26.21    2.55
   2   1   7    2.56    0.55
   2  -1  -7    2.75    1.28
  -2   1  -7    4.42    1.56
  -2  -1   7    2.65    1.40
  -2  -1   7    1.48    0.73
   2   1   7    1.51    0.73
  -2   1  -7    3.57    0.68
  -2  -1   7    2.79    0.65
  -2   1  -7    2.92    0.79
   2  -1  -7    3.80    0.91
  -2   1  -7    2.26    0.59
  -2  -1   7    2.79    0.57
  -2   1   7    1.18    0.71
   2   1  -7    2.69    0.60
   2   1  -7    3.30    1.43
   2  -1   7    1.04    0.74
  -2  -1  -7    2.47    0.53
   2  -1   7    3.08    0.56
  -2   1   7    1.76    1.54
  -2   1   7    2.57    0.56
  -2   1   7    3.53    0.89
  -2  -1  -7    3.43    0.89
   2   1   8   11.26    1.28
   2   1   8   11.80    1.85
  -2  -1   8    9.13    1.76
  -2   1  -8   14.09    3.59
  -2  -1   8   10.04    1.31
  -2  -1   8   10.32    1.28
  -2  -1   8    9.49    2.71
   2  -1   8   12.36    1.37
  -2  -1  -8   11.20    1.29
   2  -1   8   13.63    1.34
  -2   1   8   12.93    1.39
  -2  -1  -8   12.28    1.60
  -2   1   8   14.02    1.93
   2  -1   8   14.21    2.00
  -2  -1  -8    9.88    1.19
   2   1  -8   11.22    1.34
  -2   1   8   13.41    1.36
  -2  -1   9    5.76    1.41
  -2  -1   9    5.55    0.95
   2   1   9    6.79    0.95
   2   1   9    8.93    1.69
   2  -1  -9    7.55    1.10
  -2  -1   9    6.51    0.95
  -2   1  -9    6.89    1.04
   2   1  -9    7.70    1.10
  -2  -1  -9    6.64    0.90
  -2   1   9    7.56    1.00
   2  -1   9    7.26    1.68
  -2  -1  -9    7.64    1.05
  -2   1   9    6.33    0.97
   2  -1   9    8.74    1.06
   2  -1   9    7.21    0.98
  -2   1   9    8.61    1.61
  -2  -1  -9    8.46    1.34
   2   1  10    8.44    1.21
  -2  -1  10   10.19    1.26
  -2  -1  10    7.73    1.98
   2  -1 -10   11.81    1.36
  -2   1 -10   12.06    1.30
  -2  -1  10    9.74    1.23
   2   1  10    6.78    1.91
  -2   1  10   12.21    1.31
  -2   1  10   12.15    1.33
   2  -1  10   10.06    1.29
   2  -1  10   12.53    1.28
  -2  -1 -10    9.30    1.27
   2  -1  10   12.68    1.28
   2  -1  10   11.15    2.47
  -2   1  10   11.39    2.19
   2   1 -10    8.38    1.22
  -2  -1  11    4.76    0.73
   2   1  11    4.70    0.75
  -2  -1  11    5.65    0.79
   2  -1 -11    5.91    0.88
  -2   1 -11    5.93    0.83
   2   1 -11    5.26    0.85
  -2   1  11    3.33    0.74
  -2  -1 -11    5.80    0.81
   2  -1  11    5.08    0.74
  -2   1  11    5.45    0.79
  -2   1  11    6.01    0.82
   2  -1  11    3.71    0.76
   2  -1 -12    6.85    0.91
   2   1  12    6.31    0.79
  -2   1 -12    6.54    0.86
  -2   1  12    5.76    0.76
   2   1 -12    9.86    1.01
   2  -1  12    4.27    0.89
  -2   1  12    6.14    0.74
  -2  -1 -12    9.68    0.93
   2  -1  12    5.74    0.69
  -2   2   0   37.06    3.14
  -2   2   0   37.93    3.28
  -2  -2   0   35.88    3.01
  -2   2   0   39.17    3.13
   2   2   0   38.66    3.21
   2   2   0   35.33    3.05
   2  -2   0   38.89    3.17
  -2  -2   1  518.04   41.39
  -2   2  -1  536.68   42.22
  -2  -2   1  533.34   41.55
   2  -2  -1  523.41   42.14
  -2  -2   1  521.65   41.29
   2   2  -1  553.03   42.29
  -2   2   1  497.84   41.55
  -2  -2  -1  515.23   41.98
  -2   2   1  521.95   41.37
  -2   2   1  544.04   41.52
  -2  -2   2  182.69   13.89
  -2  -2   2  171.96   14.12
  -2   2  -2  192.20   14.95
  -2  -2   2  170.49   14.26
   2   2   2  169.01   13.93
   2   2   2  177.08   14.05
  -2   2  -2  197.03   15.02
  -2  -2  -2  175.46   14.84
  -2   2   2  176.77   14.33
  -2   2   2  166.59   13.96
  -2   2   2  171.84   14.02
   2   2  -2  177.53   15.10
   2  -2   2  175.54   14.05
  -2   2   2  172.06   14.19
   2  -2   2  175.66   14.06
   2  -2   2  186.52   14.20
  -2   2  -3   15.92    1.73
   2  -2  -3   16.21    1.94
   2   2   3   14.76    1.58
  -2  -2   3   15.48    1.44
  -2  -2   3   14.14    1.52
  -2  -2   3   13.99    1.78
   2   2   3   15.22    1.62
  -2  -2   3   16.45    1.74
   2  -2   3   16.56    1.69
   2  -2   3   16.14    1.64
  -2   2   3   15.52    1.53
  -2  -2  -3   15.23    1.67
   2  -2   3   15.39    1.58
  -2   2   3   16.24    1.81
  -2  -2   4    7.68    0.94
   2   2   4    8.45    1.18
   2   2   4    6.19    0.99
  -2  -2   4    6.76    1.00
  -2  -2   4    9.62    1.32
   2  -2  -4    6.15    1.16
  -2   2   4    7.13    1.33
   2  -2   4    7.51    1.26
  -2  -2  -4    8.25    1.37
  -2  -2   5   70.44    5.26
  -2   2  -5   54.40    5.18
   2   2   5   68.98    5.23
   2  -2  -5   54.68    5.23
   2  -2   5   52.82    5.42
  -2   2   5   53.06    5.08
  -2   2   5   49.72    5.51
   2  -2   5   54.84    5.19
  -2  -2   6    4.30    1.27
  -2  -2   6    4.08    0.96
   2   2   6    4.45    0.99
  -2   2  -6    5.81    0.85
  -2   2  -6    5.99    1.40
   2  -2   6    6.16    1.16
   2  -2   6    5.82    1.46
  -2   2   6    6.17    1.66
   2   2  -6    5.04    1.36
  -2   2   6    5.34    1.01
   2   2   7    9.94    1.27
  -2  -2   7   10.55    1.68
   2   2   7   11.16    1.70
  -2  -2   7    9.19    1.25
   2   2  -7    8.22    2.25
   2  -2   7   13.78    1.37
   2   2  -7    9.47    1.15
   2  -2   7   16.49    2.83
  -2   2   7   14.65    1.82
  -2   2   7   14.58    1.37
   2  -2   7   14.55    1.32
  -2  -2  -7    8.95    1.40
   2  -2   7   12.97    1.88
  -2   2   7   14.80    2.03
  -2  -2  -7    9.45    1.11
  -2  -2   8   13.05    1.47
  -2   2  -8   18.83    1.94
   2  -2  -8   15.30    2.12
  -2   2  -8   13.81    1.65
  -2  -2   8    9.71    1.88
   2   2   8   12.68    1.42
   2   2   8   12.19    1.93
  -2   2  -8   13.63    3.96
  -2  -2   8   13.82    3.24
   2  -2   8   13.78    2.06
  -2   2   8   16.63    2.09
   2   2  -8   15.99    1.86
  -2   2   8   15.58    1.55
   2   2   9   16.46    2.42
  -2   2  -9   19.42    1.83
  -2  -2   9   15.06    1.74
  -2  -2   9   16.73    2.52
   2   2   9   16.11    1.74
   2  -2  -9   19.19    2.15
   2  -2  -9   18.56    1.85
  -2  -2   9   15.22    1.70
  -2  -2  -9   15.02    1.64
   2  -2   9   17.18    1.76
  -2   2   9   17.32    1.81
  -2   2   9   18.79    1.81
  -2  -2  -9   15.64    2.04
   2  -2   9   18.58    1.74
   2  -2   9   19.47    2.60
   2   2  -9   15.23    1.77
  -2  -2  -9   16.36    1.74
   2  -2   9   18.13    1.83
  -2   2   9   20.85    2.47
   2   2  10    2.48    1.19
  -2  -2  10    2.68    0.59
  -2  -2  10    3.93    0.77
   2   2  10    3.25    0.71
  -2   2 -10    3.85    0.78
  -2  -2  10   -0.31    2.15
   2  -2 -10    4.23    0.85
   2   2 -10    3.90    0.81
  -2  -2 -10    4.13    0.73
   2  -2  10    3.36    0.66
  -2   2  10    3.04    0.74
  -2   2  10    2.55    1.29
   2  -2  10    2.87    1.66
  -2   2  10    3.26    0.73
   2  -2  10    3.58    0.72
   2  -2  10    3.13    0.73
   2  -2 -11    4.91    0.81
  -2   2 -11    4.91    0.77
  -2  -2 -11    5.73    1.05
   2  -2  11    4.69    0.67
  -2   2  11    4.62    0.75
   2  -2  11    3.05    0.70
   2   2  12    1.55    0.58
   2  -2 -12    3.17    0.66
  -2  -2  12    2.57    0.45
  -2  -2  12    3.09    0.56
  -2   2 -12    2.93    0.61
  -2  -2 -12    3.04    0.52
   2   2 -12    2.53    0.54
  -2   2  12    3.52    0.67
   2  -2  12    2.47    0.58
   2   3   0    5.56    0.85
  -2   3   0    7.47    0.83
   2   3   0    5.22    0.64
  -2   3   0    6.65    1.11
   2  -3   0    7.10    0.80
  -2   3  -1   33.98    3.06
  -2   3  -1   36.37    3.04
  -2  -3   1   42.16    3.29
  -2  -3   1   41.37    3.39
   2  -3  -1   33.01    3.08
  -2  -3   1   39.52    3.26
  -2   3  -1   33.79    3.18
  -2   3   1   39.77    3.59
   2  -3   1   40.00    3.45
  -2   3   1   37.91    3.32
   2  -3   1   39.54    3.45
   2   3  -1   38.54    2.92
   2   3  -1   35.43    3.24
  -2  -3   2   69.07    6.44
  -2   3  -2   96.52    7.40
   2   3   2   67.73    6.04
  -2  -3   2   72.63    6.06
  -2   3  -2   99.70    7.57
  -2  -3   2   68.31    6.11
  -2  -3   2   70.71    6.26
  -2   3   2   86.18    6.26
   2   3  -2   81.26    7.55
   2  -3   2   82.59    6.26
  -2   3   2   79.16    6.58
   2  -3   2   79.20    6.27
  -2  -3  -2   78.58    7.17
   2   3   3   42.50    4.19
  -2  -3   3   42.44    4.19
  -2  -3   3   55.07    4.86
   2   3   3   42.33    3.95
  -2  -3   3   42.75    4.02
  -2  -3   3   44.83    3.93
  -2   3   3   50.00    4.14
   2  -3   3   48.41    4.17
   2  -3   3   48.47    4.13
  -2   3   3   49.29    4.60
  -2   3   3   48.08    4.37
  -2   3   3   48.26    4.02
  -2  -3  -3   35.14    3.17
   2   3  -3   36.25    3.56
   2  -3   3   52.95    4.36
  -2   3  -4   46.74    5.03
   2   3   4   59.49    4.75
  -2  -3   4   61.05    4.71
  -2  -3   4   62.86    4.84
  -2  -3   4   62.46    5.10
  -2   3   4   46.31    5.10
   2  -3   4   49.09    4.99
  -2   3   4   50.21    4.70
   2  -3   4   51.34    4.84
   2   3  -4   63.47    5.42
  -2   3   4   50.41    4.80
  -2  -3  -4   55.75    4.91
  -2  -3   5   20.04    2.64
   2   3   5   21.21    2.34
  -2  -3   5   20.65    2.36
  -2   3   5   21.97    2.97
   2  -3   5   26.82    2.59
  -2   3   5   26.57    2.43
  -2  -3  -5   13.51    2.21
   2  -3   5   26.30    2.84
  -2   3   5   26.30    2.54
   2   3  -5   19.11    2.47
  -2   3  -6    5.70    1.52
  -2   3  -6    4.69    0.81
  -2  -3   6    6.59    1.13
  -2  -3   6    4.90    1.33
   2   3   6    6.21    1.08
   2  -3   6    2.62    1.23
   2   3  -6    4.04    1.40
   2  -3   6    4.55    0.70
  -2   3   6    5.56    1.12
  -2  -3  -6    5.24    1.14
   2  -3   6    5.11    1.14
  -2  -3  -6    5.52    0.85
  -2   3   6    6.06    1.05
  -2   3  -7   13.86    1.54
  -2  -3   7   13.47    1.33
   2  -3  -7   13.67    1.84
   2   3   7   13.16    1.28
  -2   3  -7   13.47    1.55
  -2  -3   7   12.88    1.24
  -2  -3   7   11.33    2.29
  -2   3  -7   11.77    2.63
  -2  -3   7   13.57    1.29
  -2  -3   7   13.56    1.81
   2   3   7   13.91    1.75
   2  -3  -7   12.42    1.54
  -2   3   7   10.35    1.61
  -2  -3  -7   14.65    1.51
   2   3  -7   16.96    4.07
   2  -3   7    9.69    1.23
  -2  -3  -7   17.40    1.98
   2  -3   7    9.65    1.20
  -2  -3  -7   16.48    1.54
  -2   3   7    7.82    1.90
   2  -3   7   10.55    1.80
  -2   3   7   10.62    1.27
   2   3  -7   16.62    1.61
   2  -3  -8    5.35    0.92
  -2   3  -8    5.17    0.98
  -2  -3   8    7.81    2.93
  -2  -3   8    5.45    1.35
   2  -3  -8    6.03    1.23
  -2   3  -8    6.11    0.98
   2   3   8    5.97    1.47
  -2  -3   8    5.10    0.76
  -2  -3   8    4.10    0.74
  -2  -3   8    5.90    0.92
  -2  -3  -8    6.94    0.92
  -2   3   8    3.17    0.89
   2  -3   8    2.72    1.17
  -2   3   8    4.84    0.81
   2   3  -8    5.94    1.05
   2  -3   8    4.82    0.79
   2  -3   8    4.73    0.73
  -2  -3  -8    7.16    1.30
   2  -3   8    3.99    0.79
  -2  -3   9   -0.52    1.02
   2   3   9    0.65    0.37
  -2   3  -9    1.57    0.57
  -2  -3   9    2.56    2.62
   2  -3  -9    1.97    0.55
  -2  -3   9   -0.34    0.40
  -2  -3   9    0.61    0.35
   2   3   9   -0.03    0.77
   2  -3  -9    1.39    0.73
  -2  -3   9    0.57    0.41
   2  -3   9    1.44    0.53
  -2  -3  -9    1.23    0.48
   2   3  -9    1.25    0.54
  -2  -3  -9    0.69    0.62
  -2  -3  -9    1.32    0.48
  -2   3   9    0.40    0.51
   2  -3   9    0.72    1.00
  -2   3   9    1.10    0.43
   2   3  -9    1.03    0.48
   2  -3   9    1.44    0.45
  -2   3   9    0.53    0.79
   2  -3   9    0.97    0.42
   2  -3 -10    1.27    0.50
  -2   3 -10    1.71    0.53
  -2  -3  10    2.77    0.56
   2   3  10    1.93    0.49
  -2  -3  10    1.90    0.54
   2   3  10   -0.05    1.43
   2  -3  10    1.35    0.50
  -2  -3 -10    1.92    0.52
  -2   3  10    1.29    0.46
   2  -3  10    1.33    0.44
  -2   3  10    1.89    2.14
   2  -3  10    2.25    0.51
  -2  -3 -10    1.71    0.78
   2   3 -10    1.43    0.46
  -2  -3 -10    1.17    0.39
   2  -3 -11    1.73    0.45
   2  -3 -11    1.82    0.52
  -2   3 -11    2.07    0.50
   2   3  11    1.89    0.44
  -2  -3  11    1.43    0.46
  -2  -3  11    1.60    0.38
  -2  -3 -11    1.76    0.42
   2  -3  11    1.35    0.44
   2   3 -11    2.04    0.53
  -2  -3 -11    2.62    0.47
   2  -3  11    1.14    0.35
  -2   3  11    1.20    0.42
   2  -3 -12    0.28    0.27
  -2   3 -12    0.32    0.26
   2   3  12    0.50    0.27
  -2  -3  12    0.48    0.33
  -2   3  12    0.16    0.27
   2   3 -12    0.52    0.28
  -2  -3 -12    0.21    0.20
   2  -3  12    0.28    0.22
   2   4   0    4.44    0.61
  -2   4   0    7.14    0.83
   2   4   0    5.35    0.88
   2   4   0    4.92    0.55
   2   4   0    5.26    0.64
  -2   4   0    6.73    1.02
   2  -4   0    6.72    0.82
   2  -4  -1   42.26    3.81
  -2   4  -1   47.35    3.76
  -2   4  -1   45.48    3.70
  -2  -4   1   41.20    3.73
   2   4   1   37.38    3.72
  -2   4  -1   43.92    3.88
   2  -4   1   42.81    3.82
   2  -4   1   50.91    3.90
   2   4  -1   39.68    3.57
  -2   4   1   47.36    3.82
   2   4  -1   39.30    3.91
  -2   4   1   46.85    4.03
  -2   4  -2  142.55   11.90
  -2  -4   2  140.68   11.40
  -2  -4   2  139.96   11.24
  -2   4  -2  152.17   12.03
   2   4   2  132.97   11.15
  -2  -4   2  162.29   11.25
  -2   4   2  132.90   11.59
  -2   4   2  137.84   11.37
   2  -4   2  142.89   11.42
  -2   4   2  139.26   11.24
   2   4  -2  147.47   11.57
  -2  -4  -2  139.51   11.48
   2  -4   2  144.27   11.61
   2   4  -2  137.43   12.02
  -2   4   2  123.52   11.70
   2   4   3    5.32    0.73
   2   4   3    5.10    1.03
  -2  -4   3    5.64    0.82
  -2  -4   3    5.75    0.74
  -2  -4   3    4.98    0.96
  -2   4  -3    7.68    1.06
  -2   4  -3    6.80    1.16
  -2  -4  -3    5.18    0.82
  -2   4   3    6.49    0.92
  -2   4   3    7.43    1.36
   2   4  -3    5.81    1.16
   2  -4   3    6.93    1.01
  -2   4   3    5.76    0.78
  -2  -4   4   28.28    2.82
  -2  -4   4   29.96    2.92
   2   4   4   30.44    2.84
   2   4   4   24.63    3.18
  -2  -4   4   27.93    3.10
   2  -4   4   34.70    3.30
  -2  -4  -4   25.67    2.61
  -2   4   4   36.54    2.93
   2   4  -4   27.74    3.13
  -2   4   4   37.24    3.13
   2  -4   4   34.45    3.11
  -2   4   4   30.32    3.60
   2   4   5   20.07    2.03
  -2   4  -5   20.83    2.83
  -2  -4   5   21.94    2.49
  -2  -4   5   19.67    2.10
   2  -4   5   17.48    2.16
   2   4  -5   23.94    3.41
   2  -4   5   19.96    2.46
  -2  -4  -5   24.41    2.64
   2  -4   5   17.96    1.79
  -2   4   5   18.39    2.00
   2  -4  -6    6.90    1.21
  -2  -4   6    6.89    1.21
  -2  -4   6    5.81    1.48
  -2   4  -6    6.64    1.03
  -2  -4   6    6.13    0.78
  -2  -4   6    5.44    0.81
  -2   4  -6    8.10    1.80
  -2   4  -6    6.20    0.96
   2  -4  -6    6.53    0.98
   2   4   6    6.48    1.11
  -2  -4   6    6.26    0.88
  -2  -4   6    6.14    0.82
   2  -4   6    6.14    0.83
  -2   4   6    6.34    0.88
   2  -4   6    5.97    1.26
  -2   4   6    6.22    1.33
   2  -4   6    6.55    1.59
  -2  -4  -6    5.70    0.80
   2  -4   6    7.31    0.86
   2  -4   6    6.75    0.81
   2   4  -6    6.44    1.96
  -2  -4  -6    6.24    1.34
   2  -4  -7   13.16    1.29
  -2   4  -7   13.55    2.94
  -2  -4   7    6.31    2.41
  -2  -4   7    8.81    1.07
  -2  -4   7    8.38    1.06
   2   4   7    9.25    1.49
  -2  -4   7    9.24    1.10
  -2  -4   7    8.01    1.00
  -2  -4   7    8.96    1.62
   2   4   7    8.51    1.04
  -2  -4  -7   10.36    1.66
   2   4  -7    8.44    1.18
   2  -4   7    9.87    2.54
   2  -4   7   11.47    1.15
  -2  -4  -7    9.46    1.10
  -2  -4  -7    8.31    1.16
   2   4  -7    6.95    2.21
  -2   4   7   14.15    2.13
   2  -4  -8   10.57    1.30
  -2  -4   8    8.92    1.12
  -2  -4   8   12.46    2.01
  -2   4  -8    9.17    1.31
  -2   4  -8    9.30    1.23
   2  -4  -8    8.98    1.57
   2   4   8    9.31    1.11
  -2  -4   8   10.26    1.08
   2   4   8    9.83    1.65
  -2  -4   8    8.41    2.22
  -2   4   8    9.34    1.59
   2   4  -8   10.75    1.31
   2  -4   8    7.78    1.09
   2  -4   8    7.81    1.77
  -2   4   8    9.13    1.15
   2  -4   8    8.08    1.05
  -2  -4  -8   11.41    1.22
   2  -4   8    8.95    1.14
  -2  -4  -8   11.79    1.28
  -2  -4  -8   11.33    1.70
   2   4   9    2.92    0.69
   2  -4  -9    5.51    1.17
  -2  -4   9    2.27    2.31
  -2  -4   9    2.77    0.63
  -2  -4   9    2.15    1.44
   2   4   9    2.50    1.00
  -2  -4   9    2.80    0.65
  -2   4  -9    5.36    0.91
  -2   4   9    4.39    0.83
   2   4  -9    3.51    0.79
   2  -4   9    2.78    1.41
   2  -4   9    3.82    0.78
  -2  -4  -9    3.40    0.71
  -2  -4  -9    3.31    0.69
   2  -4   9    4.50    0.78
  -2  -4  -9    2.30    0.82
   2  -4   9    4.28    0.71
  -2   4   9    4.53    1.20
   2   4  -9    3.23    0.77
   2  -4 -10    0.82    0.60
  -2  -4  10    2.11    0.44
   2  -4 -10    1.60    0.53
  -2   4 -10    1.83    0.52
  -2  -4  10    1.13    0.43
   2   4  10    1.65    0.50
  -2   4 -10    0.93    0.96
   2  -4  10    1.20    0.40
  -2   4  10    1.08    0.46
  -2  -4 -10    2.39    0.50
   2  -4  10    1.28    0.48
  -2  -4 -10    1.99    0.49
   2   4 -10    0.24    0.55
  -2  -4 -10    1.29    0.61
   2  -4  10    1.45    0.48
   2   4 -10    1.37    0.46
  -2  -4  11    3.05    0.53
   2   4  11    3.27    0.60
  -2  -4  11    3.21    0.63
  -2   4 -11    3.27    0.63
   2  -4 -11    2.81    0.63
   2  -4 -11    4.10    0.62
  -2  -4 -11    3.13    0.55
  -2   4  11    3.34    0.65
   2   4 -11    3.34    0.74
   2  -4  11    2.80    0.66
  -2  -4 -11    4.14    0.57
   2  -4  11    3.01    0.54
   2   4  12    2.80    0.60
   2  -4 -12    3.09    0.49
  -2   4 -12    2.96    0.53
   2   4  12    3.33    0.50
   2  -4  12    2.56    0.50
  -2  -4 -12    2.52    0.54
   2   4 -12    4.05    0.57
  -2   4  12    2.42    0.50
   2   5   0   76.05    5.79
   2   5   0   71.48    5.91
  -2   5   0   66.41    6.00
  -2   5   0   78.13    5.95
   2  -5   0   65.03    6.10
  -2   5  -1   16.95    1.66
  -2  -5   1    9.89    1.20
   2  -5  -1   14.81    1.74
   2  -5  -1   16.20    1.98
  -2   5  -1   16.44    1.58
  -2   5  -1   17.15    1.94
   2   5   1   10.04    1.23
   2   5   1   10.15    1.05
   2  -5   1   14.90    1.42
  -2   5   1   14.59    1.28
   2   5  -1   11.41    1.75
   2  -5   1   15.21    1.47
  -2  -5   2   53.95    4.59
   2  -5  -2   50.65    5.02
  -2   5  -2   51.38    4.92
  -2   5  -2   56.65    5.27
  -2   5  -2   54.98    5.15
  -2  -5   2   62.13    4.69
   2   5   2   55.09    4.52
   2   5   2   57.65    4.83
   2   5  -2   62.00    5.34
   2   5  -2   63.18    4.78
   2  -5   2   52.93    4.83
  -2   5   2   51.03    4.77
  -2   5  -3   32.84    3.56
   2   5   3   36.40    3.86
  -2  -5   3   37.32    3.12
  -2  -5   3   35.44    3.13
  -2   5  -3   29.73    3.49
  -2   5  -3   32.75    3.28
  -2  -5   3   39.34    3.40
   2  -5  -3   28.72    3.33
   2   5   3   37.18    3.04
  -2   5   3   31.57    3.23
   2   5  -3   40.47    3.80
  -2  -5  -3   39.36    3.02
  -2   5   3   31.87    3.07
   2  -5   3   31.90    3.27
  -2   5  -4   41.91    4.34
   2  -5  -4   39.91    4.44
   2  -5   4   30.71    2.73
  -2   5   4   31.29    2.89
  -2   5   4   36.63    3.19
   2  -5   4   27.58    3.05
  -2  -5   5    7.93    1.47
   2   5  -5    7.03    1.71
   2  -5   5    6.66    0.87
  -2   5   5    9.28    1.38
  -2  -5  -5    7.08    1.41
   2  -5   5    6.88    1.28
  -2   5   5    6.61    1.05
  -2   5  -6   12.15    1.36
   2  -5  -6   14.78    1.86
  -2   5  -6   10.53    2.39
  -2   5  -6   14.24    1.53
   2  -5  -6   11.70    1.48
  -2   5   6   12.72    1.61
   2  -5   6   12.90    1.24
   2  -5   6   10.26    1.27
  -2   5   6   11.47    1.91
  -2   5   6   11.82    1.38
   2  -5   6   13.77    1.33
   2  -5   6   12.53    1.88
  -2   5  -7    8.78    2.77
  -2   5  -7   13.11    1.57
   2  -5  -7   15.73    1.99
  -2   5  -7   14.25    1.51
  -2  -5  -7   14.38    1.55
  -2   5   7   12.69    1.40
   2  -5   7   10.88    1.98
   2  -5   7   10.81    1.34
   2  -5   7   13.30    1.40
  -2   5   7   10.73    1.65
   2  -5   7   14.40    1.31
  -2  -5   8   19.55    1.75
   2  -5  -8   20.23    1.99
  -2   5  -8   15.67    2.37
  -2   5  -8   21.77    1.98
  -2  -5   8   19.82    3.23
   2   5   8   14.46    1.64
  -2  -5   8   15.57    1.57
   2  -5  -8   19.48    2.38
  -2  -5  -8   18.96    1.84
  -2   5   8   13.64    2.06
   2  -5   8   13.06    1.70
   2  -5   8   16.26    3.33
  -2  -5  -8   18.82    2.50
  -2   5   8   17.69    1.76
   2   5  -8   17.50    1.96
   2  -5   8   18.67    1.64
  -2  -5   9   13.96    1.78
   2   5   9   15.25    2.46
   2   5   9   14.96    1.78
   2  -5  -9   19.34    2.20
   2  -5  -9   20.47    1.86
  -2  -5   9   15.23    3.66
  -2   5  -9   19.34    1.89
  -2   5  -9   20.31    1.81
   2  -5   9   19.99    1.87
  -2  -5  -9   14.80    1.65
   2  -5   9   23.89    3.44
   2   5  -9   15.19    1.83
  -2   5   9   20.39    2.53
   2   5  -9   14.65    1.73
   2  -5   9   20.54    1.79
  -2  -5  -9   14.81    2.12
  -2   5   9   21.12    1.95
   2  -5   9   20.44    1.89
  -2  -5  -9   14.62    1.69
  -2   5 -10    1.38    0.49
  -2  -5  10    1.37    0.48
   2   5  10    1.03    0.38
   2  -5 -10    0.72    0.58
   2  -5 -10    1.02    0.45
  -2   5 -10    0.44    0.87
  -2  -5  10    0.99    0.34
  -2  -5 -10    0.76    0.42
  -2  -5 -10    1.37    0.38
  -2  -5 -10    1.58    0.76
   2  -5  10    0.48    0.36
   2  -5  10    0.95    0.35
   2   5 -10    1.01    0.45
  -2   5  10    0.90    0.42
  -2  -5  11    4.46    0.71
  -2  -5  11    3.18    0.49
   2   5  11    3.81    0.61
   2  -5 -11    2.62    0.72
  -2  -5 -11    2.70    0.54
  -2  -5 -11    3.08    0.47
   2   5 -11    3.92    0.62
   2  -5 -12    3.73    0.59
   2  -5 -12    5.93    0.52
   2  -5 -12    4.98    0.65
  -2   5 -12    4.99    0.74
   2   5  12    3.56    0.50
   2   5 -12    4.06    0.59
  -2   6   0    5.57    0.95
   2   6   0    8.43    0.81
   2   6   0    8.73    1.32
   2   6   0    8.71    1.06
  -2   6   0    5.77    0.88
   2  -6   0    5.48    0.96
  -2   6  -1    1.08    0.47
  -2   6  -1    1.29    0.49
  -2   6  -1   -0.01    0.97
   2   6   1    1.67    0.41
   2   6   1    0.87    0.42
   2  -6  -1    0.46    0.74
   2  -6   1    1.72    0.55
   2   6  -1    0.47    0.53
  -2   6   1    1.63    0.43
   2   6  -1    0.58    0.36
  -2   6   1    2.28    0.63
   2   6   2   47.75    4.22
  -2  -6   2   46.37    4.12
   2  -6  -2   40.65    4.26
  -2   6  -2   45.69    4.16
   2   6   2   47.20    3.89
  -2   6  -2   46.37    4.56
  -2   6  -2   41.78    4.41
  -2   6   2   46.58    4.04
  -2   6   2   48.45    4.25
   2   6  -2   45.42    3.95
   2   6  -2   52.41    4.87
  -2  -6   3   10.48    1.24
  -2   6  -3    9.13    1.63
   2   6   3    8.71    1.00
  -2  -6   3    9.08    1.34
  -2   6  -3    7.27    1.87
   2  -6  -3    7.24    1.71
  -2   6  -3    9.60    1.36
   2   6   3    8.62    1.31
   2  -6   3    8.73    1.35
  -2  -6  -3    8.11    0.97
  -2   6   3    9.93    1.14
   2  -6   3   10.30    1.01
   2   6  -3    9.10    1.63
  -2   6   3   10.10    1.48
  -2  -6   4   22.07    2.71
   2   6   4   20.17    2.64
   2   6   4   22.89    2.35
  -2  -6  -4   21.53    2.27
  -2   6   4   29.10    2.77
   2  -6   4   29.64    2.32
   2   6  -4   19.36    2.78
   2  -6   4   29.26    2.78
   2  -6  -5    3.54    0.85
  -2   6  -5    4.39    1.42
  -2  -6   5    3.88    0.94
   2  -6  -5    4.60    1.19
   2   6   5    5.18    1.36
  -2  -6   5    5.46    1.31
  -2  -6   5    4.46    0.68
  -2   6  -5    3.41    1.58
   2   6   5    4.41    0.86
  -2  -6   5    5.73    0.68
  -2   6   5    2.82    0.80
   2  -6   5    3.49    0.68
  -2  -6  -5    6.63    1.24
   2  -6   5    4.99    0.67
   2  -6   5    3.41    0.63
  -2   6   5    4.50    1.18
   2  -6   5    2.42    0.94
   2   6  -5    6.68    1.76
   2  -6   5    4.08    0.62
  -2  -6  -5    4.42    1.03
   2   6   6   13.53    1.59
  -2   6  -6   17.95    3.36
   2   6   6   10.38    1.64
  -2   6  -6   17.36    4.04
   2  -6  -6   20.87    2.41
  -2   6  -6   16.13    1.94
  -2  -6   6   15.81    1.50
   2   6   6   15.70    2.38
  -2  -6   6   12.22    1.41
  -2   6  -6   18.57    1.92
   2   6  -6   21.06    3.45
   2  -6   6    8.44    2.37
   2  -6   6   15.57    1.49
   2  -6   6   15.63    1.38
  -2  -6  -6   21.65    2.41
  -2   6   6   13.54    1.46
  -2  -6  -6   18.27    1.75
  -2   6   6   13.67    2.18
  -2   6  -7   44.00    3.33
  -2  -6   7   31.76    4.11
   2   6   7   37.45    3.54
   2   6   7   34.78    3.08
  -2  -6   7   31.86    3.06
  -2  -6   7   33.18    2.96
  -2  -6   7   35.50    3.13
  -2  -6   7   34.01    3.08
  -2  -6  -7   33.81    3.33
   2  -6   7   41.38    3.15
   2  -6   7   32.39    3.21
  -2  -6  -7   36.66    3.19
  -2  -6  -7   33.72    3.78
   2   6  -7   33.59    3.31
   2   6   8   16.87    1.59
   2  -6  -8   14.23    1.71
   2  -6  -8   13.16    2.10
  -2  -6   8   16.07    1.59
   2   6   8   19.27    2.25
  -2   6  -8   14.33    1.82
  -2   6  -8   14.16    1.68
  -2  -6   8   17.39    1.69
  -2  -6   8   13.29    2.92
   2  -6  -8   15.79    1.81
  -2  -6   8   15.95    1.45
   2  -6   8   11.53    2.83
  -2   6   8   16.80    2.08
   2  -6   8   13.10    1.55
  -2   6   8   13.35    1.60
  -2  -6  -8   19.68    1.78
   2  -6   8   12.65    1.45
   2  -6   8   13.14    1.54
   2   6  -8   17.70    1.77
  -2  -6  -8   19.04    1.63
  -2  -6  -8   18.62    1.78
  -2  -6  -8   17.15    2.49
   2  -6  -9   13.35    1.44
   2   6   9    9.44    2.07
  -2  -6   9    9.25    1.05
   2  -6  -9   10.97    1.75
   2   6   9   10.00    1.18
  -2   6  -9   12.16    1.36
  -2  -6   9    9.52    1.29
  -2   6  -9   13.27    1.50
   2   6  -9   10.28    1.32
   2  -6   9   11.41    1.19
  -2   6   9   14.11    2.14
  -2  -6  -9   12.98    1.46
   2  -6   9    9.03    4.00
   2  -6   9   10.45    1.14
  -2   6   9   10.72    1.31
   2   6  -9   11.66    1.46
  -2  -6  -9   10.09    2.07
  -2  -6  -9   10.85    1.20
  -2   6 -10   13.51    1.39
   2  -6 -10   14.17    1.32
   2   6  10    8.83    1.03
  -2  -6  10    8.95    1.06
  -2  -6  10    7.64    1.06
   2  -6 -10   13.40    1.63
  -2  -6 -10    8.84    1.04
   2   6 -10    8.78    1.18
  -2  -6 -10    9.74    1.17
   2   6 -10   10.07    1.31
   2  -6 -11    4.71    0.67
  -2   6 -11    3.14    0.76
   2  -6 -11    3.33    0.58
  -2   6  11    3.84    0.64
  -2  -6 -11    6.16    0.96
   2   6 -11    4.78    0.65
   2  -6  11    3.57    0.49
  -2   6 -12    6.71    0.74
   2  -6 -12    8.35    0.79
   2   6  12    6.31    0.67
  -2   6  12    7.03    0.73
  -2  -6 -12    8.05    0.73
   2   6 -12    6.00    0.73
   2  -7   0  194.98   16.96
  -2   7   0  225.06   16.88
  -2   7   0  201.20   16.98
   2   7   0  219.87   17.51
   2   7   0  216.09   16.90
   2  -7   0  195.79   16.71
   2   7   1   48.64    4.43
   2  -7  -1   43.78    4.43
   2   7   1   50.98    4.19
  -2   7  -1   55.93    4.60
  -2   7  -1   55.31    4.69
  -2   7   1   50.35    4.53
   2  -7   1   47.79    4.42
   2   7  -1   53.08    5.17
   2   7  -1   52.14    4.53
   2  -7   1   49.96    4.24
  -2   7   1   54.36    4.37
  -2   7  -2   26.01    3.27
   2   7   2   26.75    2.43
  -2   7  -2   26.74    2.84
  -2  -7   2   25.93    2.44
   2  -7  -2   25.02    3.04
  -2   7   2   21.18    2.37
  -2   7   2   21.98    2.20
   2   7  -2   34.69    3.48
   2  -7   2   20.26    2.20
  -2   7  -3   27.65    3.05
   2   7   3   26.91    3.43
  -2   7  -3   31.23    3.87
   2   7   3   29.51    2.63
   2   7  -3   27.58    3.51
  -2   7   3   32.05    2.81
   2  -7   3   31.58    2.65
   2   7  -3   29.04    2.81
  -2   7   3   30.31    3.05
   2  -7   3   28.62    3.02
  -2   7  -4   17.38    2.76
   2  -7  -4   19.00    1.85
  -2  -7   4   28.79    2.06
  -2   7   4   22.33    2.23
   2  -7   4   21.61    2.01
   2  -7   4   20.49    2.05
   2  -7   4   20.42    2.49
   2  -7   4   20.63    2.02
  -2   7   4   20.12    2.45
  -2  -7  -4   18.52    2.26
   2  -7  -5    4.89    1.06
  -2   7  -5    4.10    1.71
  -2  -7   5    5.84    0.79
   2  -7  -5    5.18    1.11
   2  -7  -5    6.01    1.37
   2  -7   5    3.99    0.71
  -2  -7  -5    9.08    1.23
  -2   7   5    4.63    0.94
   2  -7   5    2.99    1.02
   2  -7   5    3.29    0.76
  -2   7   5    3.92    0.76
   2  -7   5    5.06    0.82
  -2   7   5    3.83    1.26
  -2  -7  -5    6.54    1.04
   2   7  -5    9.12    2.18
  -2  -7  -5    7.28    0.78
  -2   7  -6   19.73    5.48
  -2  -7   6    7.24    1.03
   2  -7  -6   12.42    1.87
  -2   7  -6   10.13    1.48
  -2  -7   6   10.97    1.08
  -2  -7   6    5.94    1.03
  -2  -7   6   10.44    1.10
  -2  -7   6   14.84    3.00
   2   7   6    6.40    1.25
   2  -7   6   10.10    0.99
  -2  -7  -6   10.40    1.14
   2  -7   6    9.24    1.13
  -2   7   6    8.99    1.12
   2  -7   6    7.74    1.01
   2  -7   6    5.19    1.59
  -2   7   6    6.67    1.28
  -2  -7  -6   10.37    2.53
  -2  -7  -6   12.99    1.90
  -2  -7   7    9.28    1.13
  -2  -7   7    6.82    1.17
   2   7   7    7.37    1.47
  -2  -7   7    7.37    1.17
   2  -7  -7   10.94    1.45
   2  -7   7    6.38    1.93
  -2  -7  -7   10.55    1.95
   2  -7   7   11.05    1.28
  -2   7   7   10.42    1.21
  -2  -7  -7    7.44    1.17
  -2   7   7   12.38    1.76
   2  -7   7   11.39    1.10
  -2  -7  -7    8.95    1.00
   2  -7   7   10.36    1.15
   2  -7  -8    6.16    1.43
   2   7   8    8.01    1.65
  -2  -7   8    7.18    0.98
   2  -7  -8    5.25    1.11
  -2   7  -8    7.02    0.97
  -2  -7   8    7.06    1.11
  -2   7  -8    6.87    1.14
   2  -7  -8    6.66    0.97
   2   7   8    6.95    0.94
  -2   7   8    7.82    1.08
  -2  -7  -8    5.55    0.98
   2  -7   8    7.17    0.91
  -2  -7  -8    4.79    0.97
  -2  -7  -8    6.47    0.78
   2   7  -8    5.49    0.95
  -2  -7  -8    4.34    1.49
   2  -7   8    5.66    2.44
   2  -7   8    6.71    0.93
  -2   7   8    8.15    1.65
  -2  -7   9    8.65    0.99
  -2  -7   9    7.56    1.02
  -2   7  -9    8.63    1.20
   2  -7  -9    7.79    1.03
   2  -7  -9    6.74    1.36
  -2   7  -9    7.62    1.02
   2   7   9    7.73    0.99
  -2  -7  -9    7.67    0.84
   2   7  -9    6.82    1.01
  -2   7   9    8.09    1.07
   2  -7   9    7.40    0.89
   2   7  -9    8.71    1.21
  -2  -7  -9    7.28    1.96
  -2  -7  -9    8.87    1.09
   2  -7   9    8.39    0.99
  -2   7 -10    7.93    1.07
   2  -7 -10    6.81    0.87
   2  -7 -10    5.60    1.14
   2  -7 -10    7.11    1.00
  -2  -7  10    6.73    0.86
  -2   7 -10    6.04    1.04
   2   7  10    8.26    1.07
  -2  -7 -10    9.52    0.99
   2   7 -10    7.71    0.95
   2  -7  10    5.50    0.74
  -2  -7 -10    7.22    1.41
  -2   7  10    5.87    0.90
   2   7 -10    8.87    1.11
   2  -7 -11   11.04    1.12
   2  -7 -11   11.97    1.11
  -2   7 -11   12.92    1.20
   2  -7 -11   13.43    1.21
   2   7  11   10.54    1.11
   2   7 -11   10.41    1.16
  -2   7  11   12.23    1.18
  -2  -7 -11   11.96    1.16
  -2  -7 -11   11.78    1.15
   2  -8   0   13.04    1.31
   2   8   0   10.28    1.44
  -2   8   0   10.66    1.36
  -2   8   0   14.77    1.51
   2   8   0   10.79    1.89
  -2   8   0   12.85    1.61
   2   8   1    1.22    0.39
  -2   8  -1    1.77    0.67
   2   8   1    1.69    0.64
   2  -8  -1    2.23    0.58
  -2   8  -1    3.34    0.78
  -2   8  -1    2.69    1.23
   2   8   1    1.12    0.72
  -2   8  -1    2.90    0.62
  -2   8   1    1.61    0.48
   2  -8   1    2.11    0.49
  -2   8   1    1.33    0.61
   2   8  -1    3.34    1.23
  -2   8  -2    5.99    1.49
   2  -8   2    4.69    0.72
  -2   8   2    5.64    0.93
  -2   8   2    5.34    1.05
   2   8  -2    9.67    1.87
  -2  -8   3   38.47    3.44
   2  -8  -3   34.62    3.43
   2   8   3   43.01    3.87
   2   8   3   40.96    3.37
  -2  -8   3   40.05    3.27
   2  -8  -3   40.13    3.81
  -2  -8   3   40.18    3.30
   2  -8  -3   34.67    3.28
  -2   8  -3   33.67    3.81
  -2   8  -3   34.17    4.33
  -2  -8   3   38.84    3.32
  -2  -8  -3   36.18    3.30
  -2  -8  -3   41.61    3.82
  -2   8   3   35.52    3.77
   2  -8   3   35.77    3.32
   2  -8   3   37.55    3.32
   2   8  -3   44.11    3.70
  -2   8   3   34.49    3.48
  -2  -8   4   43.52    3.79
  -2  -8   4   42.45    3.77
  -2  -8   4   41.72    3.72
   2   8   4   44.83    4.49
  -2  -8   4   45.14    3.79
  -2   8  -4   44.30    5.27
   2   8   4   45.34    3.88
   2  -8  -4   50.06    4.35
   2  -8  -4   45.65    3.92
  -2  -8   4   43.93    3.76
   2  -8  -4   44.51    3.83
  -2   8   4   47.16    4.06
  -2  -8  -4   43.84    3.82
  -2  -8  -4   34.57    3.97
   2  -8   4   42.30    3.75
  -2   8   4   45.17    4.47
  -2  -8  -4   44.69    4.31
   2   8  -4   40.38    5.16
   2  -8   4   45.28    3.84
   2  -8   4   46.58    3.82
   2  -8  -5    2.03    0.86
   2  -8  -5    1.51    0.60
  -2  -8   5    0.43    0.34
  -2   8  -5    2.43    1.84
  -2  -8   5    0.42    0.38
  -2  -8   5    1.12    0.37
   2   8   5    0.39    0.43
   2  -8  -5    1.01    0.69
  -2  -8   5    1.12    0.43
   2   8   5    0.59    1.09
  -2   8  -5    2.57    0.73
   2  -8   5    0.58    0.54
   2  -8   5    1.52    0.58
  -2  -8  -5    1.01    0.63
   2  -8   5   -0.39    1.03
   2  -8   5    1.44    0.48
  -2   8   5    1.22    0.47
   2  -8   5    1.42    0.36
  -2   8   5    1.82    0.73
  -2  -8  -5    0.10    0.65
   2  -8   5    1.19    0.39
  -2  -8  -5    1.37    0.44
  -2   8  -6    7.30    1.24
  -2  -8   6    4.89    0.83
   2   8   6    5.67    1.18
   2  -8  -6    9.02    1.70
  -2  -8   6    5.34    0.95
  -2   8  -6   10.20    1.16
  -2  -8  -6   10.54    1.77
  -2   8   6    7.30    1.02
  -2   8   6    5.39    1.24
  -2  -8  -6    5.59    1.05
   2  -8   6    7.21    0.81
   2  -8   6    6.28    0.87
  -2  -8  -6    8.90    0.87
  -2  -8  -6    5.69    1.07
   2   8   7    6.09    1.24
  -2  -8   7    5.44    0.81
   2  -8  -7    5.95    1.55
   2   8   7    4.74    0.81
  -2  -8   7    4.12    0.82
  -2   8  -7    5.32    1.09
  -2   8  -7    4.99    0.89
  -2  -8   7    4.97    0.93
  -2  -8   7    5.20    0.88
   2  -8  -7    3.04    0.96
  -2  -8  -7    5.34    0.94
  -2  -8  -7    4.95    0.87
  -2  -8  -7    5.51    1.36
   2  -8   7    3.91    0.73
  -2  -8  -7    7.06    1.73
   2  -8   7    3.92    0.67
   2  -8   7    4.54    0.96
  -2  -8  -7    6.56    0.69
  -2   8   7    4.58    0.85
  -2   8   7    4.78    1.27
  -2   8  -8    2.56    0.82
  -2  -8   8    1.89    0.61
  -2  -8   8    2.20    0.58
   2  -8  -8    3.03    1.22
  -2   8  -8    1.26    0.51
   2   8   8    1.65    0.44
   2   8   8    2.03    1.33
  -2  -8   8    1.82    0.59
   2  -8  -8    1.69    1.10
  -2  -8  -8    1.43    1.42
   2  -8   8    1.60    0.45
   2  -8   8    1.60    0.53
  -2  -8  -8    2.31    0.82
  -2   8   8    1.42    0.80
  -2  -8  -8    2.76    0.98
  -2   8  -9    5.95    1.06
  -2   8  -9    7.74    0.98
   2  -8  -9    5.91    1.35
   2  -8  -9    7.19    0.92
  -2  -8   9    6.11    0.82
  -2   8   9    6.64    0.92
  -2  -8  -9    8.01    1.01
   2   8  -9    5.79    1.47
   2  -8   9    5.24    0.67
   2   8  -9    8.02    1.15
  -2  -8  -9    7.20    0.97
  -2  -8  -9    9.95    2.17
   2  -8 -10    8.77    1.28
   2  -8 -10    6.54    0.95
   2  -8 -10    6.44    0.89
   2   8  10    4.56    0.66
   2  -8 -10    6.62    0.75
  -2   8 -10    6.10    1.10
   2   8 -10    5.50    1.13
   2   8 -10    4.80    1.05
  -2  -8 -10    4.95    1.33
  -2  -8 -11    1.59    0.35
  -2  -8 -11    2.15    0.37
  -2  -8 -11    2.05    0.60
   2   9   0    5.46    1.13
   2  -9   0    5.34    0.85
  -2  -9   0    5.23    1.19
  -2  -9   0    6.21    0.87
  -2   9   0    5.47    0.99
   2  -9   0    5.63    1.23
  -2   9   0    4.82    0.88
  -2  -9   0    4.66    0.70
   2  -9   0    5.28    1.16
   2  -9   0    5.22    0.87
  -2   9   0    3.41    0.93
  -2  -9   0    6.70    0.84
   2   9   0    5.97    1.62
   2  -9  -1    4.19    1.10
  -2  -9   1    3.97    1.08
   2  -9  -1    3.82    0.78
   2  -9  -1    4.02    0.75
   2   9   1    4.18    0.70
  -2   9  -1    3.82    0.79
  -2  -9   1    4.56    0.77
  -2  -9   1    3.84    0.63
   2   9   1    4.27    1.06
  -2   9  -1    3.98    1.06
  -2  -9   1    3.93    0.66
  -2   9  -1    3.11    1.48
   2   9   1    3.53    1.53
   2  -9  -1    3.38    0.71
   2  -9   1    4.31    1.11
   2   9  -1    2.50    1.16
   2  -9   1    3.68    0.71
   2  -9   1    3.68    0.77
   2  -9   1    3.36    0.74
  -2   9   1    3.83    1.11
  -2  -9  -1    4.40    0.77
  -2   9   1    4.68    0.87
  -2  -9  -1    4.80    1.17
   2   9  -1    4.25    1.06
  -2  -9  -1    3.10    0.68
  -2  -9   2   17.98    1.67
  -2   9  -2   16.64    1.84
   2   9   2   19.96    1.79
   2   9   2   18.77    2.19
   2  -9  -2   23.30    2.35
   2  -9  -2   18.13    2.23
  -2  -9   2   17.56    1.71
  -2   9  -2   14.41    2.72
   2  -9  -2   17.43    2.37
  -2  -9   2   17.71    1.76
  -2   9  -2   17.20    2.37
  -2  -9  -2   19.85    1.83
   2  -9   2   20.05    1.81
  -2   9   2   16.76    2.26
  -2  -9  -2   19.57    1.86
   2  -9   2   14.29    1.81
  -2  -9  -2   17.81    2.23
   2   9  -2   17.20    2.17
   2  -9   2   18.72    1.79
  -2   9   2   19.08    1.96
   2  -9   2   16.58    1.79
   2   9  -2   19.91    3.03
   2   9   3    0.64    0.41
  -2   9  -3    1.65    0.63
  -2   9  -3    2.07    1.33
  -2   9  -3    1.33    0.98
  -2  -9   3    0.53    0.37
   2  -9  -3    0.59    0.51
  -2  -9   3    0.77    0.40
   2   9   3    0.48    0.84
   2  -9  -3    1.37    0.78
  -2  -9   3    0.75    0.42
   2  -9  -3    1.24    0.59
  -2   9   3    3.53    1.27
  -2  -9  -3    1.14    0.48
  -2  -9  -3    0.87    0.55
   2   9  -3    0.52    0.87
  -2  -9  -3    0.43    0.62
   2  -9   3    1.48    0.52
  -2  -9  -3    1.44    0.50
  -2   9   3    1.60    0.58
   2  -9   3    1.48    0.51
   2   9  -3    0.17    1.40
   2  -9   3    2.15    0.60
   2  -9   3    1.32    0.61
   2  -9  -4   51.87    4.36
  -2   9  -4   57.85    6.45
  -2   9  -4   54.63    4.44
  -2  -9   4   43.51    4.05
  -2  -9   4   44.13    4.04
  -2  -9   4   46.78    4.03
   2   9   4   40.46    4.76
  -2  -9   4   46.49    4.05
   2   9   4   43.45    4.17
   2  -9  -4   53.68    4.45
   2  -9  -4   60.35    4.97
  -2   9   4   52.51    4.43
   2  -9   4   45.31    4.01
   2  -9   4   54.39    4.17
  -2  -9  -4   41.99    4.19
  -2  -9  -4   46.92    4.83
  -2  -9  -4   46.37    4.32
   2  -9   4   49.89    4.03
  -2  -9  -4   40.49    4.27
   2  -9   4   54.84    4.14
   2   9   5    2.77    0.73
  -2   9  -5    2.68    0.77
  -2  -9   5    1.92    0.57
   2  -9  -5    1.58    0.68
   2  -9  -5    1.68    1.46
  -2  -9   5    2.30    0.58
  -2  -9   5    2.49    0.51
   2  -9  -5    2.33    0.88
  -2  -9  -5    2.91    1.08
  -2   9   5    0.91    0.72
   2  -9   5    1.67    0.57
  -2   9   5    2.20    0.59
  -2  -9  -5    1.91    0.79
   2  -9   5    1.93    0.50
   2  -9   5    1.59    0.52
  -2  -9  -5    2.66    0.54
  -2   9  -6   12.56    1.64
   2  -9  -6   13.39    1.97
  -2  -9   6   14.70    1.54
  -2  -9   6   13.16    1.44
  -2  -9   6   13.00    1.52
   2  -9  -6   12.10    2.03
  -2  -9   6   13.10    1.39
   2  -9  -6   11.64    1.55
  -2  -9  -6   14.71    1.52
   2  -9   6   13.88    1.54
  -2  -9  -6   13.08    1.36
  -2  -9  -6   12.95    2.00
  -2  -9  -6   15.78    2.25
  -2   9   6   12.11    1.94
  -2   9   6   15.33    1.57
   2  -9   6   14.39    1.61
   2   9   7    6.01    1.41
  -2   9  -7    6.77    1.04
  -2  -9   7    5.49    1.01
  -2  -9   7    5.11    1.05
   2  -9  -7    8.19    1.57
  -2   9  -7    7.16    1.18
  -2  -9   7    5.73    0.92
   2  -9  -7    7.24    1.70
  -2   9   7    8.81    1.78
   2  -9   7    7.16    0.93
   2  -9   7    7.38    1.12
  -2  -9  -7    4.62    1.45
  -2   9   7    7.69    1.05
  -2  -9  -7    6.05    0.98
  -2  -9  -7    4.33    0.82
   2  -9  -8    3.66    1.33
  -2   9  -8    6.21    0.95
  -2   9  -8    5.38    1.11
  -2  -9   8    6.71    0.86
   2  -9  -8    5.67    0.83
  -2  -9  -8    5.95    1.12
  -2  -9  -8    7.53    1.00
  -2   9   8    5.37    0.92
   2   9  -8    7.76    1.20
  -2  -9  -8    7.36    0.87
  -2  -9  -8    8.97    2.21
   2  -9  -9    6.01    1.42
   2  -9  -9    6.59    0.99
   2   9   9    8.48    0.93
  -2   9  -9    8.87    1.58
  -2  -9   9    7.10    0.90
  -2   9  -9    5.69    0.94
   2   9  -9    8.90    1.29
  -2   9   9    6.74    0.94
  -2  -9  -9    8.12    1.87
  -2   9 -10    7.14    0.91
   2   9  10    6.19    0.72
   2  -9 -10    7.98    0.88
  -2   9  10    6.42    0.80
  -2  -9 -10    6.67    0.83
  -2  -9 -10    5.34    0.82
  -2  -9 -10    5.94    1.17
   2   9 -10    5.93    0.92
   2  -9 -11    3.82    0.52
  -2   9 -11    3.47    0.44
  -2  -9 -11    4.90    0.52
  -2   9  11    2.92    0.45
  -2  10   0   16.42    3.16
   2  10   0   23.94    2.49
  -2  10   0   20.75    2.17
  -2 -10   0   22.23    1.96
  -2 -10   0   21.04    1.83
  -2  10   0   14.70    2.38
   2 -10   0   19.68    1.99
   2 -10   0   17.88    1.96
   2 -10   0   18.43    1.91
  -2  10   0   18.21    2.16
   2 -10   0   18.37    1.92
  -2 -10   0   22.52    1.86
  -2  10   0   17.80    1.88
   2 -10  -1    2.03    0.66
   2  10   1    0.69    0.99
  -2 -10   1    1.27    0.55
  -2  10  -1    1.97    1.23
  -2 -10   1    1.33    0.46
   2 -10  -1    2.52    0.65
  -2 -10   1    1.13    0.47
  -2  10  -1    2.16    0.99
   2 -10  -1    2.01    0.90
   2 -10  -1    1.35    0.58
   2  10   1    2.16    1.65
  -2 -10   1    2.08    0.93
  -2 -10  -1    2.06    0.89
  -2 -10  -1    2.24    0.57
  -2 -10  -1    1.72    0.59
   2 -10   1    0.97    0.52
   2  10  -1    2.64    1.02
   2 -10   1    0.68    0.47
   2 -10   1    1.28    0.72
  -2 -10  -1    2.52    0.52
   2  10  -1    3.12    1.72
   2 -10   1    0.67    0.51
  -2  10   1    0.70    0.49
   2 -10   1    0.86    0.46
  -2 -10   2    3.75    0.73
   2 -10  -2    3.24    1.06
  -2 -10   2    3.51    0.71
   2 -10  -2    2.43    0.71
   2  10   2    4.71    0.88
  -2 -10   2    3.85    0.81
   2 -10  -2    2.45    0.79
   2  10   2    3.98    1.21
   2  10   2    3.75    1.98
  -2 -10   2    4.35    1.13
  -2  10  -2    2.40    1.65
  -2 -10   2    3.84    0.70
  -2  10  -2    2.97    0.75
  -2 -10  -2    3.02    0.64
   2 -10   2    3.99    0.74
   2 -10   2    3.76    0.75
   2 -10   2    3.74    0.80
  -2 -10  -2    3.44    0.78
   2 -10   2    3.05    0.61
  -2  10   2    2.82    1.24
   2  10  -2    3.86    1.25
  -2 -10  -2    4.24    1.18
  -2  10   2    4.12    0.96
   2  10  -2    2.60    1.71
  -2 -10  -2    2.15    0.55
  -2  10   2    2.85    0.70
  -2  10  -3   12.69    2.85
   2 -10  -3   16.89    1.81
   2 -10  -3   15.24    1.64
  -2 -10   3   10.71    1.36
  -2 -10   3   11.48    1.37
   2  10   3   11.11    1.47
  -2  10  -3   18.02    1.74
  -2 -10   3   11.84    1.36
  -2 -10   3   10.64    1.32
   2 -10   3   14.61    1.54
   2 -10   3   11.48    1.29
   2 -10   3   14.13    1.46
  -2 -10  -3   13.89    1.66
   2 -10   3   13.56    1.37
   2 -10   3   14.98    1.47
  -2  10   3   14.93    1.68
  -2  10   3   12.32    1.44
  -2 -10  -3   13.78    1.45
  -2 -10  -3   12.11    1.54
  -2 -10  -3   11.84    2.01
   2  10   4    5.74    1.19
  -2 -10   4    6.82    1.02
  -2 -10   4    6.42    1.05
   2 -10  -4    8.95    1.33
  -2 -10   4    5.54    1.06
   2 -10   4    7.29    0.99
   2 -10   4    7.45    1.01
   2 -10   4    5.38    0.93
  -2 -10  -4    7.06    1.20
  -2  10   4    7.22    1.34
  -2  10   4    7.06    1.07
   2 -10   4    8.53    1.07
   2 -10   4    8.20    1.19
  -2 -10  -4    7.42    1.62
  -2 -10  -4    6.82    1.24
   2 -10  -5   22.44    2.34
  -2 -10   5   20.21    2.10
   2  10   5   18.81    2.34
   2 -10  -5   25.17    2.46
  -2  10  -5   24.58    2.34
  -2 -10   5   21.48    2.11
  -2 -10   5   21.40    2.08
  -2 -10   5   20.02    2.15
   2 -10  -5   26.37    2.85
   2 -10   5   25.14    2.20
   2 -10   5   20.82    2.04
  -2 -10  -5   17.48    2.65
  -2 -10  -5   20.22    2.08
  -2  10   5   24.87    2.19
  -2 -10  -5   16.82    2.32
  -2 -10  -5   21.58    2.33
   2 -10   5   24.65    2.17
   2 -10   5   23.41    2.27
   2  10   6   13.75    2.29
   2 -10  -6   20.02    2.45
  -2  10  -6   19.38    2.04
   2 -10  -6   18.50    2.45
  -2 -10   6   16.37    1.66
  -2 -10   6   15.81    1.82
  -2 -10   6   16.00    1.71
   2 -10  -6   16.99    1.95
  -2 -10   6   17.03    1.77
  -2  10   6   18.19    1.80
  -2 -10  -6   15.32    2.43
   2 -10   6   17.21    1.73
  -2 -10  -6   18.55    2.43
   2 -10   6   18.35    1.91
  -2 -10  -6   17.90    1.85
  -2  10   6   20.99    2.46
  -2 -10   7    3.97    0.73
   2 -10  -7    2.55    0.60
   2 -10  -7    2.40    1.20
  -2  10  -7    3.39    0.84
   2 -10  -7    2.48    1.11
  -2 -10   7    4.86    0.98
  -2 -10   7    5.17    0.93
   2 -10   7    2.98    0.75
  -2  10   7    2.93    0.66
  -2 -10  -7    4.18    0.63
  -2 -10  -7    6.62    1.57
  -2 -10  -7    3.88    1.38
  -2  10   7    3.64    1.37
  -2  10  -8    2.10    0.63
   2 -10  -8    2.21    0.75
   2 -10  -8    3.06    0.70
   2 -10  -8    0.78    1.14
  -2 -10   8    2.43    0.52
  -2 -10   8    2.45    0.60
  -2  10  -8    1.45    0.60
   2 -10  -8    2.16    0.51
  -2 -10  -8    3.33    0.71
   2  10  -8    3.67    0.89
  -2 -10  -8    1.63    1.50
  -2 -10  -8    2.55    0.81
  -2  10   8    1.38    0.46
  -2 -10  -8    3.13    0.59
  -2  10  -9    2.03    0.71
   2  10   9    2.99    0.62
   2 -10  -9    2.35    1.04
   2 -10  -9    3.39    0.72
  -2  10  -9    3.60    0.78
  -2 -10  -9    3.93    0.68
  -2  10   9    3.97    0.76
  -2 -10  -9    3.49    0.59
  -2 -10  -9    1.92    1.28
   2  10  -9    4.21    0.83
  -2  10 -10    7.70    0.98
   2 -10 -10    8.03    0.87
   2 -10 -10    5.98    0.96
  -2 -10 -10    8.69    1.19
  -2  10  10    7.07    0.78
   2 -11   0    4.19    1.21
  -2 -11   0    3.88    0.83
   2 -11   0    4.00    0.84
   2 -11   0    2.98    0.76
  -2  11   0    3.76    0.73
  -2 -11   0    3.08    0.63
  -2 -11   0    4.85    0.84
  -2  11   0    3.16    0.73
   2 -11   0    3.34    0.81
   2  11   0    2.95    1.37
  -2 -11   0    4.26    1.25
  -2 -11   0    4.18    0.79
   2 -11  -1   49.52    4.12
  -2 -11   1   41.84    4.46
  -2  11  -1   45.58    3.99
  -2 -11   1   46.36    3.98
   2 -11  -1   46.04    4.10
  -2 -11   1   40.21    3.82
   2 -11  -1   54.67    4.70
  -2 -11   1   41.18    3.88
   2  11   1   43.87    4.87
  -2 -11   1   43.90    3.96
  -2  11  -1   47.97    4.14
   2 -11  -1   50.68    4.25
  -2 -11  -1   46.98    4.14
   2 -11   1   46.67    4.00
  -2 -11  -1   43.41    4.09
   2 -11   1   54.41    4.58
   2 -11   1   46.09    3.94
   2 -11   1   44.70    4.07
  -2  11   1   48.05    4.33
   2 -11   1   48.38    4.05
  -2  11   1   45.94    3.90
  -2 -11  -1   42.26    3.98
  -2 -11  -1   43.64    4.63
   2 -11  -2   36.75    3.37
  -2 -11   2   36.99    3.59
  -2 -11   2   37.72    3.24
  -2  11  -2   34.29    3.20
   2 -11  -2   31.54    3.10
   2 -11  -2   33.98    3.46
  -2 -11   2   37.01    3.12
  -2 -11   2   40.28    3.38
  -2 -11   2   43.49    3.93
   2 -11  -2   32.12    4.67
  -2 -11  -2   37.35    3.24
  -2 -11  -2   33.08    3.00
   2 -11   2   28.87    3.05
   2 -11   2   35.92    3.30
  -2 -11  -2   40.49    3.88
   2 -11   2   36.85    3.34
   2 -11   2   33.99    3.17
  -2  11   2   36.35    3.52
  -2  11   2   30.64    3.13
  -2 -11  -2   32.81    3.03
  -2 -11   3    8.30    1.11
  -2  11  -3   10.15    1.38
   2 -11  -3   10.40    1.79
   2 -11  -3   10.01    1.64
  -2 -11   3    7.73    1.57
  -2 -11   3    8.53    1.16
   2 -11  -3   10.63    1.42
  -2 -11   3    7.75    1.09
  -2 -11   3    8.33    1.18
  -2 -11  -3    8.93    1.76
  -2 -11  -3    7.63    1.31
  -2 -11  -3   11.32    1.43
   2 -11   3    9.30    1.22
   2 -11   3    9.11    1.20
  -2  11   3    8.79    1.44
   2 -11   3    8.40    1.29
  -2  11   3    6.83    1.11
   2 -11   3    8.82    1.15
  -2  11  -4    1.42    0.66
   2 -11  -4    1.34    0.93
   2 -11  -4    2.32    0.87
  -2 -11   4    1.41    0.57
  -2 -11   4    1.59    0.54
   2 -11  -4    1.33    0.87
  -2 -11   4    2.56    0.59
  -2 -11   4    2.50    0.66
  -2  11   4    1.48    0.74
   2 -11   4    0.92    0.46
  -2 -11  -4    3.38    0.91
  -2 -11  -4    2.13    0.79
   2 -11   4    1.28    0.58
   2 -11   4    2.34    0.76
  -2  11   4    1.61    0.57
  -2 -11  -4    3.55    1.17
  -2 -11   5    9.18    1.29
  -2 -11   5   11.02    1.44
  -2 -11   5    8.64    1.23
   2 -11  -5   10.84    1.81
   2 -11  -5    9.99    1.48
  -2 -11   5    8.08    1.26
  -2 -11  -5    9.34    1.55
   2 -11   5   10.48    1.22
   2 -11   5   13.21    1.40
   2 -11   5   13.63    1.57
  -2 -11  -5    8.27    1.09
  -2  11   5   12.87    1.36
  -2 -11  -5    8.61    1.77
  -2 -11  -5    6.10    1.27
   2 -11   5   12.59    1.35
  -2  11   5   15.23    2.02
   2 -11  -6    4.13    1.96
  -2  11  -6    6.08    1.09
   2 -11  -6    2.49    1.12
   2 -11  -6    5.12    0.99
  -2 -11   6    8.49    1.06
  -2 -11   6    7.82    1.05
   2 -11  -6    2.54    0.74
  -2 -11   6    8.75    1.32
   2 -11  -6    3.91    0.60
  -2 -11   6    9.16    1.31
  -2 -11  -6    8.63    1.77
   2 -11   6    6.34    1.38
   2 -11  -7    1.79    1.16
  -2 -11   7    0.92    0.40
  -2 -11   7    1.24    0.58
  -2  11  -7    2.50    0.88
  -2 -11   7    0.78    0.50
   2 -11  -7    3.73    1.15
   2 -11  -7    3.23    0.70
   2 -11   7    2.37    0.65
  -2 -11  -7    2.01    1.35
   2  11  -7    1.78    0.83
  -2 -11  -7    0.50    1.03
  -2  11   7    2.10    0.52
  -2 -11  -7    1.57    0.55
   2 -11  -8    3.69    1.32
  -2  11  -8    4.86    1.03
   2 -11  -8    3.57    0.71
   2 -11  -8    3.73    0.85
  -2  11   8    4.05    0.71
  -2 -11  -8    4.98    1.61
  -2 -11  -8    4.69    1.04
   2 -11  -9    8.08    1.33
  -2  11  -9    8.64    1.06
   2 -11  -9    9.74    0.97
  -2  11   9    8.11    1.08
  -2 -11  -9    6.35    0.91
  -2 -11  10    7.78    0.95
  -2  11 -10    7.46    0.77
   2 -11 -10    7.71    0.79
  -2 -11 -10    8.34    0.79
   2 -11  10    5.67    0.85
   2 -12   0    3.30    0.82
   2 -12   0    5.28    1.05
  -2 -12   0    6.32    1.00
  -2  12   0    4.49    0.98
  -2 -12   0    7.40    1.05
   2 -12   0    4.81    0.97
  -2 -12   0    5.36    0.96
  -2  12   0    4.97    0.82
  -2  12  -1   28.25    2.84
  -2 -12   1   34.96    3.57
   2 -12  -1   28.54    2.98
  -2 -12   1   31.93    2.92
  -2  12  -1   29.01    2.72
   2 -12  -1   30.69    2.87
  -2 -12   1   31.10    2.79
  -2 -12   1   32.92    2.95
   2 -12  -1   29.44    2.88
  -2 -12   1   32.91    2.95
   2 -12  -1   26.72    3.25
  -2  12   1   33.96    3.56
  -2 -12  -1   30.73    2.78
   2 -12   1   31.83    3.00
  -2 -12  -1   33.69    2.93
   2 -12   1   30.42    3.02
   2  12  -1   31.33    2.92
  -2 -12  -1   33.60    2.92
   2 -12   1   29.10    3.38
  -2 -12  -1   35.36    3.53
  -2  12   1   29.12    2.86
   2 -12   1   31.11    2.90
   2 -12  -2   18.78    1.94
   2 -12  -2   19.78    2.30
   2 -12  -2   20.87    2.51
  -2 -12   2   19.25    2.02
  -2 -12   2   18.85    2.00
  -2  12  -2   20.83    2.08
   2 -12  -2   20.26    2.05
  -2 -12   2   19.75    2.55
  -2 -12   2   17.89    1.91
  -2 -12   2   20.17    2.04
  -2 -12  -2   18.12    2.01
  -2  12   2   19.20    2.42
   2 -12   2   19.62    1.96
   2 -12   2   19.95    2.13
   2 -12   2   21.97    2.55
  -2 -12  -2   17.08    2.01
   2 -12   2   20.41    2.18
   2 -12   2   18.92    2.07
  -2 -12  -2   15.61    1.88
  -2  12   2   21.02    1.94
  -2 -12  -2   18.79    2.55
  -2 -12   3   29.30    2.61
  -2 -12   3   31.88    2.77
   2 -12  -3   25.28    2.98
  -2  12  -3   27.11    2.72
   2 -12  -3   27.34    2.73
  -2 -12   3   29.19    2.69
   2 -12  -3   28.34    3.18
  -2 -12   3   35.50    3.41
  -2 -12   3   31.41    2.73
  -2 -12  -3   25.60    2.74
  -2 -12  -3   26.36    2.46
  -2  12   3   26.47    3.04
   2 -12   3   26.41    2.73
  -2 -12  -3   30.15    2.76
   2 -12   3   27.48    2.78
  -2 -12  -3   32.80    3.37
   2 -12   3   25.18    2.59
  -2  12   3   27.36    2.65
   2 -12   3   28.50    2.76
   2 -12   3   28.35    3.17
  -2  12  -4   19.82    1.97
  -2 -12   4   15.54    1.72
   2 -12  -4   17.98    2.20
   2 -12  -4   18.10    2.09
  -2 -12   4   16.42    1.95
   2 -12  -4   21.38    2.48
   2 -12  -4   19.22    1.72
  -2 -12   4   16.66    1.77
  -2 -12   4   14.73    1.76
  -2 -12  -4   14.26    1.95
  -2  12   4   18.32    1.82
   2 -12   4   18.07    1.87
  -2 -12  -4   12.30    2.26
  -2  12   4   18.46    2.37
   2 -12   4   18.12    1.83
  -2 -12  -4   13.43    1.62
   2 -12   4   19.99    2.00
   2 -12   4   16.60    1.72
   2 -12  -5    6.94    0.99
   2 -12  -5    6.59    1.43
  -2  12  -5    7.46    1.24
   2 -12  -5    5.22    1.18
   2 -12  -5    5.32    1.41
   2 -12   5    7.10    1.17
   2 -12   5    5.00    0.82
  -2  12   5    4.02    0.85
  -2 -12  -5    5.45    1.19
  -2 -12  -5    7.57    1.51
   2 -12   5    3.89    0.85
   2  12  -5    9.15    1.32
   2 -12   5    5.74    0.95
  -2 -12  -5    8.26    0.99
  -2  12   5    5.07    1.43
  -2 -12  -5    9.52    1.81
  -2 -12   6    3.16    0.65
   2 -12  -6    3.33    0.71
  -2 -12   6    4.24    0.79
  -2  12  -6    4.02    1.01
   2 -12  -6    2.91    1.32
   2 -12  -6    2.39    1.03
  -2 -12   6    4.83    1.00
  -2 -12   6    4.55    0.80
   2  12  -6    6.12    1.15
  -2 -12  -6    5.16    0.78
   2 -12   6    3.69    0.84
  -2 -12  -6    4.18    1.27
  -2 -12  -6    3.48    1.37
   2 -12  -7    5.80    1.62
   2 -12  -7    4.83    1.18
   2 -12  -7    5.47    0.88
  -2 -12   7    7.84    0.91
  -2  12  -7    6.35    1.07
   2 -12   7    5.54    0.95
  -2 -12  -7    8.87    1.52
  -2 -12  -7    9.16    1.88
  -2  12   7    5.62    0.84
   2 -12  -8    1.39    0.42
  -2  12  -8    1.21    0.51
  -2 -12   8    1.79    0.67
   2 -12  -8    1.10    1.04
  -2 -12   8    1.73    0.46
  -2 -12   8    2.08    0.48
   2 -12  -8    0.86    0.54
  -2 -12  -8    1.26    0.68
  -2 -12  -8    1.45    0.42
   2 -12   8    1.41    0.60
  -2  12   8    0.91    0.58
   2  12  -8    1.88    0.61
  -2 -12  -8    0.97    1.31
   2 -12  -9    2.38    0.68
  -2  12  -9    4.02    0.63
  -2  12  -9    4.02    0.53
  -2 -12   9    2.03    0.60
  -2 -12  -9    3.10    0.51
  -2 -12  -9    1.57    0.87
   2  12  -9    3.01    0.63
  -2 -13   0    1.37    0.68
   2 -13   0    1.23    0.76
  -2  13   0    0.66    0.37
   2 -13   0    0.62    0.68
  -2 -13   0    0.82    0.61
   2 -13   0    0.60    0.68
   2 -13   0    1.19    0.57
  -2 -13   0    1.29    0.62
  -2 -13   0    1.92    0.98
   2 -13  -1   15.24    2.01
  -2  13  -1   15.74    1.58
   2 -13  -1   17.85    1.82
  -2 -13   1   19.27    2.05
  -2 -13   1   18.39    1.99
  -2 -13   1   19.55    2.51
  -2  13  -1   14.02    1.71
   2 -13  -1   16.16    1.80
   2 -13  -1   15.87    2.20
  -2 -13   1   19.22    2.00
   2 -13   1   18.42    2.11
  -2 -13  -1   17.42    1.84
   2  13  -1   15.92    1.76
  -2 -13  -1   13.40    1.79
  -2  13   1   18.90    1.82
  -2 -13  -1   16.92    1.80
   2 -13   1   18.21    1.91
   2 -13   1   17.42    2.07
  -2 -13  -1   15.56    2.27
   2 -13   1   19.49    2.43
  -2  13  -2    2.20    0.55
  -2 -13   2    2.27    0.59
  -2 -13   2    3.67    0.84
   2 -13  -2    2.37    1.05
   2 -13  -2    1.65    0.90
   2 -13  -2    2.50    0.64
   2 -13  -2    3.13    0.86
  -2 -13   2    2.40    0.72
  -2  13  -2    2.25    0.69
  -2 -13   2    3.14    0.99
  -2 -13   2    2.34    0.68
  -2 -13  -2    3.58    0.87
   2 -13   2    2.43    0.79
  -2 -13  -2    4.63    1.29
  -2 -13  -2    3.15    0.83
  -2  13   2    1.96    0.56
   2 -13   2    2.06    0.63
   2 -13   2    1.07    0.83
   2 -13   2    1.81    0.72
  -2 -13  -2    3.48    0.82
   2 -13  -3   20.67    2.28
  -2  13  -3   20.21    2.14
   2 -13  -3   16.53    2.86
  -2 -13   3   15.66    2.22
  -2 -13   3   12.72    2.10
   2 -13  -3   16.00    2.80
  -2 -13   3   12.39    1.51
  -2 -13   3    9.02    2.03
  -2 -13   3   12.03    1.88
  -2  13  -3   16.71    1.88
  -2  13   3   13.74    1.47
   2  13  -3   17.09    1.91
  -2 -13  -3   13.51    2.44
   2 -13   3   10.23    2.00
  -2 -13  -3   16.40    2.02
  -2  13   3   15.29    2.51
   2 -13   3   18.42    2.16
   2 -13   3   13.29    1.66
   2 -13  -4    9.62    1.61
  -2 -13   4   12.50    1.32
   2 -13  -4   10.93    1.67
   2 -13  -4    7.22    1.03
   2 -13  -4    8.75    1.65
  -2 -13   4   12.37    1.23
  -2  13  -4   10.91    1.37
  -2  13   4    9.14    1.22
   2 -13   4    9.38    1.38
   2 -13   4    8.61    1.30
   2 -13   4    9.52    1.15
  -2 -13  -4   13.42    1.78
   2 -13  -5    0.72    0.57
  -2 -13   5    0.28    0.44
  -2 -13   5    0.92    0.46
  -2 -13   5    0.41    0.63
   2 -13  -5    0.42    0.70
  -2 -13   5    0.17    0.41
   2 -13  -5    0.47    0.38
  -2 -13   5    0.44    0.67
  -2  13  -5    0.29    0.51
   2 -13  -5    0.81    1.16
   2 -13   5    1.58    0.60
  -2 -13  -5   -0.19    0.68
   2 -13   5    1.10    0.64
  -2 -13  -5    0.49    0.74
  -2 -13  -5    0.14    0.36
  -2  13   5    0.91    0.53
   2  13  -5    0.44    0.63
  -2 -13  -5    0.93    0.96
   2 -13   5    0.70    0.51
   2 -13   5    0.93    0.61
  -2 -13   6    4.35    0.88
  -2  13  -6    4.93    1.02
   2 -13  -6    3.95    0.72
  -2 -13   6    3.61    0.78
  -2 -13   6    4.60    0.99
  -2 -13   6    4.81    1.14
   2 -13  -6    2.96    1.11
   2 -13  -6    2.77    1.16
   2 -13   6    4.31    1.06
   2 -13   6    4.91    0.96
  -2 -13  -6    2.89    1.29
  -2 -13  -6    4.34    1.24
   2  13  -6    5.66    1.21
  -2 -13  -6    4.10    0.67
  -2  13   6    4.27    0.93
  -2 -13   7    9.54    1.09
  -2  13  -7   13.19    1.41
  -2 -13   7   11.03    1.21
  -2 -13   7    8.92    1.39
   2 -13  -7   10.84    1.78
   2 -13  -7   14.21    1.30
   2 -13  -7   13.01    1.51
  -2  13   7   11.94    1.14
  -2 -13  -7   11.44    1.17
  -2 -13  -7   10.44    1.70
   2  13  -7   10.12    1.36
  -2  13  -8    7.49    0.98
   2 -13  -8    8.29    0.98
   2 -13  -8    8.21    1.02
  -2 -13  -8   10.61    1.73
  -2 -14   0   10.06    1.56
   2 -14   0    8.73    1.24
  -2 -14   0   10.60    1.33
  -2 -14   0   10.29    1.34
  -2  14   0    7.98    1.04
   2 -14   0    9.15    1.64
   2 -14   0    9.29    1.33
  -2 -14   0    9.19    1.68
   2 -14   0    6.17    1.43
  -2 -14   1    0.51    0.79
  -2 -14   1    0.41    0.54
  -2  14  -1    0.60    0.41
  -2 -14   1    0.68    0.57
   2 -14  -1    0.49    0.92
   2 -14  -1    0.09    0.60
   2 -14  -1    0.55    0.52
  -2 -14   1    0.51    0.75
   2 -14  -1    0.79    0.61
  -2 -14  -1    0.46    0.65
   2 -14   1   -0.11    0.55
   2 -14   1    0.47    0.73
  -2  14   1    0.74    0.44
  -2 -14  -1    0.67    0.77
   2 -14   1    0.75    0.52
  -2 -14  -1    0.38    0.51
   2 -14   1    0.07    0.60
  -2 -14  -1    0.53    0.71
   2 -14  -2    3.46    1.17
  -2  14  -2    3.73    0.74
  -2 -14   2    5.11    0.95
  -2 -14   2    5.01    1.29
   2 -14  -2    3.79    1.15
  -2 -14   2    5.13    1.02
  -2  14  -2    4.62    1.03
  -2 -14   2    5.04    0.96
   2 -14  -2    5.73    1.14
  -2  14   2    2.28    0.66
  -2 -14  -2    4.69    1.04
  -2 -14  -2    6.20    1.12
   2 -14   2    3.72    0.73
  -2 -14  -2    6.60    1.45
  -2 -14  -2    6.30    1.13
   2 -14   2    3.79    0.85
   2 -14   2    2.69    0.96
   2 -14   2    3.50    0.87
  -2 -14   3    3.62    0.97
  -2 -14   3    3.02    0.61
  -2 -14   3    3.45    0.78
  -2 -14   3    3.84    0.78
   2 -14  -3    6.15    1.34
   2 -14  -3    5.87    1.27
  -2 -14   3    2.23    0.97
   2 -14  -3    6.31    1.09
  -2  14  -3    6.41    1.00
   2 -14   3    5.27    1.01
   2  14  -3    4.00    0.77
   2  14  -3    4.15    0.90
  -2 -14  -3    4.16    1.12
  -2  14   3    4.31    0.83
   2 -14   3    4.77    0.75
  -2 -14  -3    5.03    1.00
  -2 -14   4    3.74    0.87
   2 -14  -4    1.13    0.68
  -2  14  -4    0.98    0.57
  -2 -14   4    3.35    0.67
  -2 -14   4    3.19    0.96
  -2 -14   4    2.50    0.63
   2 -14  -4    0.61    0.96
   2 -14  -4    0.83    0.73
  -2 -14   4    2.36    0.54
  -2  14  -4    0.95    0.42
   2 -14   4    1.37    0.71
  -2 -14  -4    1.24    0.87
   2 -14   4    0.82    0.69
   2 -14   4    1.80    0.64
   2  14  -4    1.55    0.65
   2 -14   4    0.88    0.57
  -2 -14  -4    1.77    0.79
   2 -14  -5   11.10    1.85
  -2 -14   5    6.37    1.32
  -2 -14   5    8.49    1.26
  -2 -14   5    7.90    1.06
   2 -14  -5    7.59    0.92
   2 -14  -5   10.01    1.14
  -2 -14   5    8.69    1.15
   2 -14   5   10.37    1.13
  -2 -14  -5    6.56    1.44
   2  14  -5    8.25    1.19
  -2 -14  -5    7.29    1.03
  -2 -14  -5    9.47    1.70
  -2 -14   6    1.50    0.43
   2 -14  -6    0.57    0.35
  -2 -14   6    3.43    0.89
   2 -14  -6    0.28    0.80
  -2 -14   6    2.60    0.62
   2 -14  -6    0.98    0.77
  -2 -14   6    2.12    0.59
  -2  14  -6    1.29    0.40
  -2  14  -6    1.47    0.53
   2  14  -6    2.73    0.66
  -2 -14  -6    2.32    0.44
   2 -14   6    0.78    0.60
  -2 -14  -6    2.14    1.07
  -2 -14  -6    3.13    1.02
   2 -14  -7    2.07    0.99
   2 -14  -7    3.02    0.43
  -2 -14   7    2.88    0.59
  -2  14  -7    3.37    0.67
  -2  14  -7    3.52    0.55
   2 -14  -7    3.53    0.65
  -2 -14  -7    2.43    0.64
  -2 -14  -7    2.91    0.45
   2 -14   7    3.14    0.73
   2  14  -7    2.58    0.61
  -2 -14   8    6.76    0.93
  -2  14  -8   11.23    1.05
   2 -14   8    7.94    0.89
   2  14  -8   11.80    1.15
   2 -15   0    0.49    0.60
  -2  15   0    0.66    0.57
   2 -15   0    0.72    0.54
  -2 -15   0    0.25    0.63
  -2 -15   0    0.69    0.70
  -2 -15   0    0.50    0.76
  -2 -15   0    0.92    0.56
   2 -15   0    0.68    0.86
   2 -15   0    0.60    0.54
  -2 -15   1    3.04    0.67
  -2 -15   1    1.92    0.82
   2 -15  -1    4.29    1.15
   2 -15  -1    3.81    0.78
   2 -15  -1    5.33    0.85
  -2 -15   1    3.12    0.90
  -2 -15   1    3.80    0.86
   2 -15  -1    4.86    1.13
  -2 -15  -1    3.32    0.93
  -2 -15  -1    3.41    0.85
   2 -15   1    4.40    0.80
   2 -15   1    3.55    0.99
  -2 -15  -1    2.77    0.69
  -2 -15  -1    4.03    1.19
   2 -15   1    5.08    0.92
   2 -15   1    3.86    1.06
   2 -15  -2    0.72    0.66
  -2 -15   2    0.18    0.48
  -2 -15   2   -0.18    0.52
  -2 -15   2    0.47    0.57
   2 -15  -2    0.53    0.62
   2 -15  -2    0.48    0.86
  -2  15  -2    1.19    0.62
  -2 -15   2    0.78    0.79
   2 -15   2    0.77    0.60
   2 -15   2    0.39    0.67
  -2 -15  -2   -0.14    0.75
  -2 -15  -2    0.27    0.66
  -2 -15  -2   -0.47    0.50
   2 -15   2    0.70    0.53
   2 -15   2    1.16    0.47
  -2 -15  -2    0.27    0.50
  -2  15  -3    0.35    0.95
  -2 -15   3    0.35    0.71
  -2 -15   3    0.35    0.41
   2 -15  -3    0.38    0.69
   2 -15  -3    0.51    0.81
  -2 -15   3    0.12    0.59
  -2 -15   3    0.43    0.54
   2 -15  -3    1.11    0.67
   2 -15   3    0.91    0.60
   2 -15   3    0.78    0.41
   2 -15   3    1.28    0.65
   2 -15   3    1.08    0.56
  -2 -15  -3    0.47    0.55
  -2 -15  -3    0.23    0.66
   2  15  -3   -0.41    0.80
  -2 -15  -3    0.44    0.86
  -2 -15   4    2.28    0.83
  -2 -15   4    1.61    0.59
   2 -15  -4    0.48    0.65
  -2  15  -4    1.07    0.52
  -2 -15   4    1.27    0.46
   2 -15  -4    1.36    0.56
  -2  15  -4    1.20    0.40
   2 -15  -4    0.66    1.01
  -2 -15   4    2.30    0.83
  -2 -15  -4    1.81    0.87
   2 -15   4    1.54    0.69
   2  15  -4    1.35    0.63
   2 -15   4    2.16    0.66
   2  15  -4    1.32    0.56
  -2 -15  -4    0.63    0.81
  -2 -15  -4    1.31    0.97
  -2 -15   5    0.72    0.54
  -2 -15   5    1.38    0.41
  -2  15  -5    2.78    0.59
   2 -15  -5    1.53    0.70
  -2 -15   5    1.82    0.56
  -2  15  -5    2.54    0.53
  -2 -15   5    2.06    0.59
   2 -15  -5    2.59    0.93
  -2 -15  -5    1.25    0.49
  -2 -15  -5    1.33    0.72
   2  15  -5    1.46    0.54
  -2 -15  -5    1.53    0.95
   2  15  -5    1.69    0.39
  -2  15  -6    1.22    0.44
  -2 -15   6    2.20    0.64
  -2 -15   6    1.88    0.48
   2 -15  -6    1.24    0.59
  -2  15  -6    1.68    0.59
   2 -15  -6    0.24    0.75
   2  15  -6    1.78    0.66
  -2 -15  -6    2.01    0.82
  -2 -15  -6    1.54    0.86
   2 -15  -7    0.63    0.31
  -2 -15   7    0.58    0.30
  -2 -15  -7    0.30    0.34
  -2 -15  -7    0.29    0.64
   2 -15   7    0.97    0.35
  -2  16   0    0.67    0.64
  -2 -16   0    0.30    0.63
   2 -16   0    0.49    0.55
  -2 -16   0    0.17    0.82
  -2 -16   0    1.00    0.59
   2 -16   0    0.46    0.48
   2 -16   0    0.80    0.87
   2 -16  -1    3.52    0.72
  -2 -16   1    4.27    0.82
   2 -16  -1    1.97    0.97
   2 -16  -1    2.82    0.86
  -2 -16   1    3.54    0.74
  -2 -16   1    1.43    1.00
  -2 -16  -1    2.40    1.03
   2 -16   1    3.39    0.70
  -2 -16  -1    4.06    1.12
   2 -16   1    3.72    0.74
   2 -16   1    3.07    0.92
  -2 -16  -1    3.35    0.64
  -2 -16  -1    2.44    1.03
  -2  16  -2    0.57    0.43
  -2 -16   2    0.33    0.61
  -2 -16   2    0.38    0.55
   2 -16  -2    0.11    0.61
  -2 -16   2    0.73    0.44
   2 -16  -2    0.49    0.51
   2 -16  -2    0.00    0.62
  -2 -16   2    0.36    0.53
   2 -16   2    0.22    0.60
  -2 -16  -2    0.28    0.55
   2 -16   2    0.65    0.45
  -2 -16  -2    0.19    0.58
   2 -16   2    0.05    0.35
  -2 -16  -2    0.21    0.76
   2 -16   2    0.35    0.49
  -2 -16   3    8.00    1.14
   2 -16  -3   10.23    1.38
   2 -16  -3    8.64    1.19
  -2 -16   3    8.07    0.96
  -2 -16  -3    6.00    1.15
   2 -16   3   10.21    1.11
  -2 -16  -3    6.65    1.18
   2 -16   3    8.12    0.91
  -2 -16   4    4.20    0.88
  -2  16  -4    2.78    0.50
   2 -16  -4    1.90    0.49
  -2 -16   4    4.96    0.77
   2 -16  -4    3.79    0.92
  -2 -16   4    4.28    0.87
   2 -16  -4    1.54    0.65
  -2 -16   4    3.46    0.71
  -2 -16  -4    3.90    0.87
  -2 -16  -4    3.38    0.87
  -2 -16  -4    2.92    0.54
   2 -16  -5    8.51    1.16
  -2 -16   5   10.22    1.10
  -2 -16   5    8.06    1.16
  -2  16  -5    7.08    0.73
  -2 -16  -5    6.12    1.32
  -2 -16  -5    6.53    1.18
  -2 -17   0    1.08    0.69
  -2 -17   0    1.22    0.47
  -2 -17   0    1.55    0.36
   2 -17   0    0.46    0.46
   2 -17   0    0.88    0.58
  -2 -17   0    1.69    0.62
   2 -17  -1    6.21    1.04
   2 -17  -1    4.95    0.83
  -2 -17   1    4.30    0.74
   2 -17  -1    5.03    1.03
  -2 -17   1    3.39    0.83
  -2 -17   1    4.50    0.73
   2 -17   1    5.37    0.66
  -2 -17  -1    3.93    0.86
   2 -17   1    4.98    0.80
   2 -17   1    3.91    0.80
  -2 -17  -1    5.02    0.86
  -2 -17   2    1.26    0.51
  -2 -17   2    0.76    0.57
  -2 -17   2    0.99    0.48
   2 -17  -2    0.40    0.83
  -2 -17   2    1.39    0.58
   2 -17  -2    0.87    0.41
   2 -17  -2    0.24    0.39
  -2 -17  -2    1.50    0.57
  -2 -17  -2    2.00    0.64
  -2 -17  -2    1.40    0.68
   2 -17   2    0.28    0.48
  -2 -17   3    0.33    0.47
  -2 -17   3    0.24    0.37
  -2 -17   3    0.64    0.27
   2 -17  -3    0.36    0.40
   2 -17  -3    0.21    0.30
   2 -17  -3    0.81    0.58
  -2 -17  -3    0.23    0.45
  -2 -17  -3   -0.08    0.26
   2 -17   3    0.50    0.37
   2 -17   3    0.71    0.29
  -2 -17  -3    0.33    0.88
  -2 -17   4    9.94    0.93
  -2 -17   4    7.36    1.01
  -2 -17  -4    6.43    0.90
  -3   0   0    0.30    0.16
   3   0   0    0.27    0.15
  -3   0   0    0.23    0.25
   3   0   0    0.36    0.19
  -3   0   0    0.36    0.20
   3   0  -1    2.24    0.34
   3   0  -1    3.36    0.57
  -3   0   1    2.80    0.38
  -3   0   1    3.52    0.61
   3   0  -2    3.70    0.72
   3   0   2    3.49    0.67
  -3   0   2    1.72    0.44
   3   0   2    1.63    0.46
   3   0   2    2.47    0.48
  -3   0   2    3.17    0.67
  -3   0   2    2.58    0.40
  -3   0  -2    3.65    0.46
  -3   0  -3    5.15    0.70
   3   0   3    4.61    0.90
  -3   0   3    6.73    1.01
  -3   0   3    3.15    0.84
   3   0   3    5.25    0.67
  -3   0  -4   38.02    3.79
  -3   0   4   43.62    3.91
   3   0  -4   48.87    4.57
   3   0   4   32.72    3.47
   3   0   4   42.66    3.85
   3   0   5   18.26    2.29
   3   0  -5   19.97    2.54
  -3   0   5   25.20    2.73
   3   0   5   23.09    2.75
   3   0  -6   24.58    3.18
   3   0   6   11.00    1.58
  -3   0   6   11.62    1.55
  -3   0  -6   25.47    2.84
  -3   0  -7    5.42    1.01
  -3   0   7    3.22    1.03
  -3   0   7    4.62    0.73
   3   0  -7    6.09    1.04
  -3   0  -7    5.15    0.80
   3   0   7    4.61    0.70
   3   0  -7    5.57    1.78
  -3   0   7    7.30    2.09
   3   0  -8    2.00    0.61
  -3   0   8    2.29    0.61
  -3   0  -8    1.92    0.88
  -3   0   8    1.07    3.12
   3   0   8    0.78    0.66
  -3   0   8    1.80    1.35
   3   0   8    1.90    0.50
  -3   0   9    1.74    0.50
  -3   0  -9    2.15    0.53
  -3   0   9    3.09    0.68
   3   0   9    1.79    0.50
   3   0  -9    2.61    0.65
  -3   0   9    1.71    0.95
   3   0   9    0.47    0.75
   3   0  10   12.21    1.58
  -3   0  10    9.41    2.38
   3   0  10   14.02    1.43
  -3   0  10   15.97    1.53
  -3   0 -10   14.69    1.52
  -3   0  10   13.00    1.42
   3   0  10    8.94    2.39
   3   0 -10   13.53    1.58
  -3   0 -11    3.67    0.66
   3   0  11    2.43    0.57
   3   0 -11    3.38    0.73
  -3   0  11    2.85    0.62
  -3   0  11    3.13    0.75
   3   0  11    1.25    0.68
  -3   0  12    0.77    0.36
   3   0  12    0.89    0.32
   3   0  12    0.52    0.30
  -3   0 -12    0.80    0.36
  -3   0  12    0.78    0.32
   3   0 -12    0.52    0.50
   3   1   0    5.39    0.68
  -3  -1   0    5.74    0.69
   3  -1   0    8.13    0.74
  -3   1   0    7.55    0.91
  -3   1   0    8.00    0.80
  -3  -1   0    6.28    0.60
   3   1   0    5.73    0.61
  -3  -1   0    6.42    0.71
  -3   1   0    7.55    0.73
   3  -1  -1  150.97   12.22
  -3   1  -1  150.63   12.33
  -3   1  -1  151.72   12.27
   3  -1  -1  152.29   12.36
  -3  -1   1  152.82   11.88
  -3  -1   1  147.18   12.11
  -3  -1   1  166.17   12.13
  -3   1   1  147.31   12.09
  -3  -1  -1  152.11   12.22
   3   1  -1  154.64   12.38
  -3   1   1  144.93   11.91
  -3   1   1  138.15   12.12
   3  -1   1  144.38   11.97
  -3   1   1  153.69   11.92
  -3  -1  -1  157.41   12.21
   3   1   2   92.39    8.66
  -3  -1   2   91.01    8.99
  -3  -1   2  104.76    8.94
  -3  -1   2   95.18    8.74
   3   1   2  104.42    8.76
  -3   1  -2  128.27    9.48
   3  -1  -2  130.01    9.73
  -3   1   2  124.01    9.18
  -3   1   2  108.53    8.77
  -3   1   2  120.75    9.04
   3  -1   2  115.96    8.88
   3  -1   2  113.98    8.87
   3   1  -2  100.84    9.65
  -3   1   2  124.72    8.79
  -3  -1  -2  108.35    9.52
  -3  -1   3   49.24    4.50
  -3  -1   3   48.78    4.26
   3   1   3   45.05    4.19
  -3  -1   3   47.99    4.63
  -3   1  -3   48.18    4.05
   3  -1  -3   47.92    4.47
   3   1   3   50.69    4.27
  -3  -1  -3   45.30    4.29
  -3   1   3   53.68    4.68
   3  -1   3   53.20    4.52
   3  -1   3   51.05    4.35
   3   1  -3   43.72    4.48
  -3   1   3   50.19    4.24
  -3   1   3   50.51    4.71
  -3   1   3   50.92    4.27
  -3   1  -4  115.47   10.33
  -3  -1   4  123.24    9.74
   3   1   4  137.93   10.63
   3   1   4  130.82    9.80
  -3  -1   4  132.05   10.11
   3  -1  -4  115.65   10.58
   3   1   4  124.58    9.75
   3  -1   4  107.33    9.95
  -3   1   4  106.14   10.02
   3  -1   4  101.46    9.73
   3  -1   4  110.59    9.76
  -3   1   4  107.89    9.68
   3   1  -4  143.67   10.82
   3   1   5  154.72   14.09
  -3  -1   5  167.62   13.73
   3   1   5  166.96   13.72
  -3   1  -5  202.64   16.06
   3   1   5  173.88   14.80
   3  -1  -5  188.72   16.28
  -3  -1   5  169.84   14.16
  -3  -1   5  173.30   13.73
  -3   1   5  164.19   14.17
  -3   1   5  170.77   13.71
   3  -1   5  166.35   13.90
   3  -1   5  158.57   14.63
   3   1  -5  188.96   16.37
   3  -1   5  168.95   13.78
  -3   1  -6   13.70    1.34
  -3  -1   6   12.76    2.12
   3  -1   6   11.96    1.68
   3   1  -6   10.87    2.03
  -3   1   6   13.36    1.66
  -3  -1   7   13.33    2.48
  -3  -1   7   10.72    1.24
   3  -1  -7   11.14    1.47
   3   1   7   11.40    1.22
  -3   1  -7    9.23    2.20
  -3  -1   7   11.53    1.24
   3  -1  -7   11.44    2.34
   3   1   7   11.12    1.69
  -3   1  -7   10.03    1.19
  -3   1  -7    8.74    1.20
  -3  -1   7   12.09    1.71
  -3   1  -7   10.58    1.38
  -3   1   7   10.99    1.24
   3  -1   7   12.50    1.79
  -3  -1  -7   10.74    1.16
  -3   1   7   12.55    1.69
   3   1  -7   11.59    2.30
  -3   1   7   10.48    2.69
   3   1  -7   10.04    1.24
  -3   1   7    9.98    1.26
   3  -1   7   10.75    1.20
  -3  -1  -7   12.11    1.49
  -3   1   7   11.44    1.82
  -3  -1  -7   10.49    1.18
  -3  -1   8   10.07    2.80
  -3  -1   8   10.32    1.14
   3   1   8    7.82    1.55
   3  -1  -8    8.21    1.40
   3   1   8    9.56    1.05
  -3  -1   8    7.93    1.54
  -3  -1  -8    9.82    1.06
   3  -1   8    7.58    1.04
  -3   1   8    6.88    1.05
   3   1  -8    9.77    1.23
  -3   1   8    5.50    1.37
  -3   1  -9    1.58    0.48
   3   1   9    2.91    0.68
  -3  -1   9    2.98    0.68
   3  -1  -9    2.00    0.63
   3   1   9    2.59    1.19
  -3  -1   9    2.21    1.01
  -3  -1   9    3.13    0.71
  -3  -1  -9    1.85    0.67
   3  -1   9    2.21    0.53
  -3  -1  -9    2.62    0.63
  -3  -1  -9    1.53    0.42
  -3   1   9    2.74    0.67
  -3   1   9    3.10    1.07
   3   1  -9    2.05    0.60
  -3   1   9    2.23    0.55
   3  -1   9    2.58    1.03
   3  -1   9    2.37    0.59
  -3  -1  10    5.61    1.96
  -3  -1  10    4.72    0.90
  -3   1 -10    7.40    2.54
  -3   1  10    7.49    1.02
  -3  -1 -10    3.80    0.62
  -3   1  10    8.48    1.74
   3  -1  10    7.12    0.98
   3  -1  10    6.39    1.01
  -3  -1 -10    4.25    0.77
   3  -1  10    4.54    1.74
   3   1 -10    4.10    0.83
  -3   1  10    7.80    0.99
   3  -1  10    7.52    0.93
   3   1  11   13.71    1.28
  -3  -1  11   12.63    1.31
  -3  -1  11   13.76    1.28
   3  -1 -11   10.29    1.30
  -3   1 -11   11.17    1.24
   3  -1  11   11.35    1.23
   3  -1  11   10.17    1.30
  -3   1  11   10.02    1.28
  -3  -1 -11   13.56    1.26
  -3   1  11   11.33    1.27
   3   1  12    0.50    0.39
  -3  -1  12    0.35    0.24
  -3   1 -12    0.53    0.33
   3  -1 -12    0.56    0.46
   3   1  12    0.66    0.34
  -3  -1  12    0.57    0.33
   3   1 -12    0.59    0.36
  -3  -1 -12    0.65    0.37
   3  -1  12    0.54    0.32
  -3   1  12    0.45    0.33
   3  -1  12    0.35    0.47
  -3   1  12    0.43    0.30
  -3   2   0    2.23    0.49
  -3  -2   0    1.24    0.27
   3   2   0    1.04    0.21
   3   2   0    1.35    0.39
  -3   2   0    1.03    0.37
   3  -2   0    0.91    0.31
  -3   2   0    0.89    0.48
  -3  -2   1  196.92   15.50
  -3  -2   1  207.30   15.82
  -3   2  -1  180.90   14.25
  -3  -2   1  199.53   15.65
   3  -2  -1  173.81   14.27
  -3   2  -1  173.00   14.28
  -3   2  -1  174.28   14.37
  -3   2   1  191.31   15.57
   3   2  -1  183.70   14.42
  -3   2   1  200.71   15.62
  -3  -2  -1  177.01   14.10
   3  -2   1  185.49   15.65
  -3   2   1  200.51   15.83
  -3  -2  -1  181.89   14.11
  -3   2   1  182.14   15.82
   3   2   2   32.79    2.74
  -3  -2   2   35.69    3.13
  -3   2  -2   38.39    3.65
  -3  -2   2   34.86    2.96
   3   2   2   37.45    2.80
  -3   2  -2   35.55    3.39
  -3   2  -2   36.35    3.40
   3  -2   2   31.90    2.91
   3   2  -2   41.79    3.64
   3  -2   2   29.13    2.84
  -3   2   2   31.70    3.04
  -3  -2  -2   41.55    3.32
  -3   2   2   30.77    2.79
  -3   2   2   29.75    2.76
  -3   2   2   28.11    3.08
   3   2   3    3.39    0.59
  -3   2  -3    3.50    0.69
   3  -2  -3    3.47    0.80
  -3   2   3    2.09    0.77
  -3   2   3    2.26    0.52
   3  -2   3    2.88    0.77
  -3   2   3    2.15    0.50
   3  -2   3    2.02    0.55
   3  -2   3    2.89    0.75
  -3   2   3    2.85    0.92
  -3  -2   4   13.42    1.43
  -3  -2   4   15.20    1.76
  -3   2  -4   11.81    1.58
  -3  -2   4   13.76    1.31
   3  -2  -4   11.86    1.70
   3   2   4   13.62    1.49
   3   2   4   12.85    1.42
  -3   2   4   11.25    1.36
  -3   2   4   10.32    1.36
  -3  -2  -4   15.45    1.75
   3  -2   4   12.06    1.52
  -3   2   4    9.88    1.66
   3  -2   4   11.17    1.64
   3   2   5   19.58    2.21
  -3   2  -5   25.69    2.70
  -3  -2   5   19.18    2.13
   3  -2  -5   25.17    2.83
   3   2   5   21.56    2.40
  -3  -2   5   21.66    2.58
  -3  -2   5   20.20    2.21
  -3   2   5   25.90    2.87
  -3   2   5   21.04    2.19
   3  -2   5   22.13    2.36
  -3  -2  -5   21.97    2.94
  -3   2   5   20.84    2.23
   3  -2   5   24.26    2.70
   3   2  -5   20.25    2.80
  -3   2  -6    2.89    0.66
  -3  -2   6    4.43    0.95
  -3  -2   6    4.61    1.47
  -3   2  -6    2.06    0.97
  -3   2   6    2.67    0.84
  -3   2   6    2.19    1.34
   3  -2   6    3.16    0.87
  -3   2   6    1.69    0.76
   3  -2   6    1.77    1.12
   3   2  -6    2.95    1.14
  -3  -2  -6    3.33    1.22
  -3   2  -7   17.44    2.83
   3   2   7   20.58    2.31
  -3  -2   7   19.54    1.76
  -3   2  -7   17.26    1.88
  -3  -2   7   21.76    2.35
  -3  -2   7   18.98    2.88
   3  -2  -7   17.78    2.15
  -3  -2   7   17.68    1.79
  -3   2  -7   17.88    1.88
  -3  -2   7   18.96    1.75
   3   2   7   20.03    1.78
  -3   2   7   15.93    1.79
   3  -2   7   15.91    1.77
  -3   2   7   17.74    1.78
   3  -2   7   19.75    2.41
  -3   2   7   18.59    2.45
  -3   2   7   18.94    2.22
  -3  -2  -7   23.00    2.29
   3  -2   7   16.39    1.72
   3  -2   7   11.84    2.94
  -3  -2  -7   19.49    1.83
  -3  -2  -7   21.07    1.88
   3   2  -7   20.20    1.95
   3  -2  -8    8.83    1.95
  -3   2  -8    8.08    1.17
   3  -2  -8    9.18    1.23
  -3   2  -8    9.03    1.23
   3   2   8   10.47    1.63
  -3   2   8    7.32    1.45
  -3   2   8    7.24    1.04
  -3  -2  -8   10.38    1.10
   3  -2   8    5.05    1.41
  -3   2   8    8.09    1.09
   3  -2   8    7.70    1.00
   3  -2   8    8.34    1.01
   3  -2  -9    4.22    0.84
   3   2   9    3.27    0.70
   3  -2  -9    4.30    1.08
  -3   2  -9    4.06    0.81
  -3  -2   9    3.16    1.29
  -3  -2   9    1.83    3.91
   3   2   9    3.27    1.12
  -3  -2   9    3.22    0.73
  -3  -2   9    2.82    0.67
  -3   2   9    5.10    0.80
  -3  -2  -9    2.41    0.74
  -3  -2  -9    3.44    0.72
   3  -2   9    2.96    0.73
   3  -2   9    4.15    0.72
   3  -2   9    3.29    1.15
  -3  -2  -9    2.79    0.62
   3  -2   9    4.11    0.78
   3   2  -9    3.29    0.80
  -3   2   9    4.55    1.28
  -3   2 -10    2.78    2.82
  -3   2 -10    4.06    0.77
   3   2  10    5.28    1.54
   3   2  10    4.79    0.75
   3  -2 -10    3.45    0.84
   3   2 -10    4.54    0.83
  -3   2  10    4.27    1.51
  -3   2  10    3.68    0.74
   3  -2  10    3.28    0.76
   3  -2  10    3.41    0.72
  -3   2  10    3.48    0.73
  -3  -2 -10    4.20    0.62
   3  -2  10    2.79    0.64
  -3  -2 -10    5.11    0.79
   3  -2  10    3.52    1.62
   3   2  11    5.90    0.81
  -3  -2  11    5.71    0.78
  -3  -2  11    4.35    0.81
   3  -2 -11    7.62    0.98
   3  -2 -11    7.78    0.80
  -3   2 -11    7.44    0.89
  -3  -2 -11    5.97    0.82
   3  -2  11    7.02    0.81
  -3   2  11    7.08    0.89
   3   2 -11    5.56    0.90
   3  -2  11    6.65    0.89
  -3   2  11    6.27    1.04
  -3  -2 -11    5.65    0.81
   3   2  12    4.05    0.56
  -3  -2  12    3.90    0.59
  -3  -2  12    4.00    0.50
   3  -2 -12    3.04    0.76
   3   2  12    3.95    0.61
  -3   2  12    2.68    0.62
   3   2 -12    5.02    0.66
  -3  -2 -12    4.54    0.55
  -3   3   0   14.04    1.76
  -3   3   0   14.88    1.58
  -3   3   0   15.69    1.55
   3   3   0   19.63    1.73
   3  -3   0   15.66    1.61
   3   3   0   18.36    1.46
  -3   3  -1   58.58    5.14
  -3  -3   1   56.52    4.73
   3  -3  -1   61.17    5.18
  -3  -3   1   51.42    4.46
  -3   3  -1   60.01    5.27
  -3   3   1   54.79    4.51
  -3   3   1   51.71    4.44
  -3   3   1   53.66    4.73
   3  -3   1   54.30    4.57
   3   3  -1   64.86    5.34
  -3  -3   2   44.59    3.63
  -3   3  -2   47.44    4.28
  -3  -3   2   48.49    4.11
  -3   3  -2   44.27    4.28
  -3  -3   2   44.95    3.81
  -3   3  -2   48.11    4.20
   3   3   2   43.85    3.58
  -3  -3  -2   48.48    3.94
   3   3  -2   51.17    4.44
  -3   3   2   42.64    3.99
  -3   3   2   40.64    3.71
  -3   3   2   38.51    3.63
   3  -3   2   43.52    3.85
  -3   3  -3   14.65    1.74
  -3  -3   3   24.00    2.17
   3   3   3   20.79    1.84
  -3  -3   3   20.74    1.89
  -3   3   3   17.59    2.18
  -3   3   3   16.44    1.89
   3  -3   3   17.59    2.01
   3   3   4    7.34    1.07
  -3  -3   4    7.80    0.95
  -3  -3   4    7.33    1.09
   3   3   4    8.42    1.25
  -3   3  -4   11.73    1.57
   3  -3   4   11.60    1.55
   3   3  -4   11.57    1.98
   3  -3   4    9.04    1.30
  -3   3   4   10.57    1.23
  -3   3   4    9.18    1.12
  -3   3   4   11.28    1.75
  -3  -3  -4    9.09    1.39
   3   3   5   37.35    4.31
  -3  -3   5   45.76    4.14
  -3  -3   5   43.86    4.01
  -3   3  -5   45.73    4.17
  -3   3  -5   54.43    4.94
   3   3   5   46.98    4.12
  -3  -3   5   44.61    4.47
   3   3  -5   50.80    5.15
  -3   3   5   48.79    4.12
  -3   3   5   47.42    4.23
   3  -3   5   47.08    4.30
   3  -3   5   45.48    4.51
  -3   3   5   45.85    4.80
  -3  -3  -5   47.14    4.72
  -3  -3   6    3.02    0.58
  -3  -3   6    3.02    0.90
  -3   3  -6    3.99    0.72
   3  -3  -6    3.09    0.68
  -3  -3   6    4.53    0.66
  -3   3  -6    4.83    0.73
  -3   3  -6    6.32    1.52
  -3  -3   6    4.01    1.31
   3   3   6    2.29    0.79
   3   3  -6    2.76    1.21
   3  -3   6    3.33    1.98
   3  -3   6    3.59    1.11
  -3  -3  -6    3.80    0.63
  -3   3   6    4.14    0.70
  -3   3   6    4.79    1.12
   3  -3   6    4.22    0.63
  -3  -3  -6    4.14    1.07
  -3   3   6    3.54    0.86
   3   3   7   11.12    1.68
  -3  -3   7   10.90    1.29
  -3  -3   7    9.91    1.24
  -3  -3   7   10.87    2.27
  -3  -3   7   10.76    1.21
   3   3   7   10.49    1.25
  -3  -3   7   10.57    1.73
   3   3  -7   11.55    2.65
  -3  -3  -7   10.71    1.17
   3   3  -7   10.92    1.27
  -3   3   7   14.78    1.47
  -3  -3  -7    8.02    1.28
   3  -3   7   17.85    2.90
   3  -3   7   14.90    2.01
  -3   3   7   15.36    1.81
  -3  -3  -7    9.96    1.21
  -3  -3  -7   13.09    1.71
  -3   3  -8    3.34    0.77
   3   3   8    4.90    1.05
  -3  -3   8    5.78    2.36
   3  -3  -8    4.25    1.09
  -3  -3   8    2.90    1.02
   3   3   8    2.51    1.01
  -3   3   8    3.35    0.77
  -3  -3  -8    3.58    0.75
   3  -3   8    1.55    0.55
   3  -3   8    1.98    1.00
  -3  -3  -8    4.91    1.18
  -3  -3  -8    4.94    0.79
  -3   3   8    2.12    0.84
  -3   3   8    2.98    0.68
   3  -3   8    2.73    0.60
  -3  -3   9    2.55    0.56
  -3  -3   9    1.89    1.19
  -3   3  -9    2.52    0.60
   3   3   9    2.20    0.56
   3   3   9    0.39    0.80
  -3  -3   9    3.34    0.69
   3  -3  -9    2.62    0.84
  -3  -3   9    4.88    2.68
   3  -3  -9    2.38    0.63
  -3   3   9    2.66    0.58
  -3   3   9    2.05    0.93
   3   3  -9    2.14    0.59
   3  -3   9    2.26    0.53
   3  -3   9    1.47    1.06
  -3  -3  -9    2.79    0.64
  -3  -3  -9    2.63    0.95
   3   3  -9    1.91    0.71
  -3   3   9    2.86    0.66
   3  -3   9    1.87    0.61
   3  -3   9    2.01    0.48
  -3   3 -10    1.71    0.52
   3  -3 -10    1.33    0.51
   3  -3  10    1.80    0.45
  -3  -3 -10    2.74    0.80
  -3   3  10    1.39    0.52
   3  -3  10    1.32    0.48
  -3   3  10    1.80    0.52
  -3  -3 -10    2.06    1.57
  -3  -3 -10    2.68    0.60
  -3  -3 -10    2.86    0.54
   3   3 -10    2.51    0.59
   3  -3 -11    1.19    0.43
   3  -3 -11    0.86    0.33
  -3   3 -11    1.74    0.48
   3  -3  11    1.49    0.38
  -3   3  11    1.34    0.74
  -3   3  11    1.79    0.50
   3  -3  11    0.94    0.40
  -3  -3 -11    2.08    0.41
  -3   3 -12    0.43    0.28
   3   3  12    0.84    0.35
   3  -3 -12    0.38    0.28
  -3  -3  12    0.89    0.32
   3   3  12    1.06    0.29
  -3  -3  12    0.84    0.22
   3   3 -12    0.81    0.33
  -3  -3 -12    0.64    0.30
   3  -3  12    0.56    0.25
  -3   3  12    0.61    0.31
  -3  -3 -12    0.88    0.34
   3  -4   0   18.77    1.85
  -3   4   0   16.83    1.93
  -3   4   0   17.73    1.70
  -3   4   0   18.33    1.77
  -3   4  -1   57.37    5.13
   3   4   1   65.51    5.15
  -3  -4   1   64.12    5.10
   3  -4  -1   57.85    5.30
  -3   4  -1   58.18    5.35
   3   4  -1   67.28    4.99
   3  -4   1   59.25    5.37
   3   4  -1   64.52    5.45
  -3   4   1   56.85    5.41
  -3   4   1   61.75    5.12
  -3   4  -2   65.39    5.75
  -3   4  -2   67.16    5.81
  -3  -4   2   64.84    5.04
   3   4   2   58.85    5.02
  -3  -4   2   61.18    5.08
  -3   4  -2   64.60    5.60
  -3  -4   2   60.06    5.27
  -3   4   2   63.66    5.16
   3   4  -2   62.76    5.85
   3  -4   2   58.64    5.32
  -3   4   2   65.44    5.61
  -3   4   2   64.46    5.28
   3  -4   2   64.44    5.37
  -3   4   2   58.50    5.84
  -3   4  -3   18.21    2.09
   3   4   3   18.10    1.83
  -3  -4   3   15.10    1.51
   3   4   3   13.73    1.43
  -3   4  -3   17.98    2.28
  -3   4  -3   17.22    2.19
   3  -4   3   13.67    1.69
  -3  -4  -3   23.15    1.85
  -3   4   3   14.34    1.60
  -3   4   3   13.72    1.48
  -3   4   3   15.18    2.02
  -3   4  -4   37.75    4.21
  -3   4  -4   34.91    3.66
  -3  -4   4   49.28    3.58
  -3  -4   4   46.53    3.72
   3   4   4   45.98    3.65
   3  -4   4   35.95    3.44
  -3   4   4   37.81    3.74
  -3   4   4   36.64    3.60
  -3   4   4   34.93    4.20
   3  -4   4   38.26    3.83
  -3  -4  -4   49.79    3.92
   3   4  -4   52.16    4.70
  -3   4  -5   12.58    1.33
  -3   4  -5   10.61    1.87
  -3  -4   5   13.68    1.51
  -3   4   5   10.14    1.35
   3  -4   5    9.90    1.14
   3  -4   5   10.10    1.56
  -3   4  -6    4.39    1.43
  -3  -4   6    1.64    0.97
   3  -4  -6    2.92    0.81
  -3   4  -6    2.93    0.64
  -3  -4   6    1.12    0.45
  -3  -4   6    1.11    0.44
  -3   4  -6    3.23    0.63
  -3  -4   6    1.07    0.62
  -3  -4   6    1.82    0.39
   3   4   6    1.00    0.57
  -3  -4   6    1.59    0.46
   3  -4   6    3.05    0.61
   3  -4   6    2.89    0.57
   3   4  -6    1.63    1.23
  -3  -4  -6    2.44    0.53
  -3  -4  -6    2.78    1.08
  -3   4   6    2.17    0.76
   3  -4   6    2.22    0.77
   3  -4   6    2.30    0.51
  -3   4   6    2.99    0.84
   3  -4  -7    4.10    0.84
  -3  -4   7    3.85    0.70
  -3   4  -7    6.28    2.27
  -3   4  -7    4.81    0.93
   3  -4  -7    4.01    1.04
  -3   4  -7    3.93    0.76
   3   4   7    2.93    0.66
  -3  -4   7    2.58    0.68
  -3  -4   7    2.47    1.32
  -3  -4  -7    3.54    1.13
   3  -4   7    4.92    0.78
   3   4  -7    2.80    0.73
  -3   4   7    3.99    1.07
   3  -4   7    4.67    0.69
  -3   4   7    8.25    1.92
   3  -4   7    3.45    1.17
   3  -4   7    4.92    0.75
  -3   4   7    4.81    0.79
  -3   4  -8   13.49    1.44
   3  -4  -8   11.41    1.75
  -3  -4   8   12.06    1.23
  -3   4  -8    9.90    1.43
   3   4   8    9.77    1.13
  -3  -4   8    9.97    1.09
  -3  -4   8   13.59    2.84
  -3  -4   8    6.73    1.17
  -3  -4   8    8.57    1.87
  -3  -4  -8   13.09    1.34
   3  -4   8    7.11    1.14
   3  -4   8   10.37    1.13
   3   4  -8   13.28    1.47
  -3  -4  -8   12.34    1.89
   3  -4   8    6.19    1.77
  -3   4   8    7.21    1.56
  -3   4   8    9.53    1.19
   3  -4   8   11.77    1.23
  -3  -4   9    6.20    1.87
   3  -4  -9    4.05    0.86
  -3  -4   9    7.13    2.82
   3  -4  -9    4.39    1.11
  -3   4  -9    4.67    3.07
  -3   4  -9    3.76    0.90
   3   4   9    5.57    1.51
  -3   4  -9    4.57    0.82
  -3   4   9    4.31    0.86
   3  -4   9    4.44    0.82
  -3   4   9    3.19    1.13
   3  -4   9    3.52    0.71
   3  -4 -10    2.71    0.66
  -3  -4  10    2.53    0.52
  -3   4 -10    2.50    0.57
  -3  -4  10    3.01    0.67
   3   4  10    3.06    0.63
  -3  -4 -10    2.94    0.83
   3   4 -10    3.01    0.66
  -3  -4 -10    3.27    0.59
  -3   4  10    2.46    0.61
  -3  -4 -10    2.38    0.56
   3   4 -10    0.18    1.04
   3  -4  10    1.75    0.44
   3   4  11    0.46    0.47
   3  -4 -11    0.79    0.39
   3  -4 -11    0.48    0.34
  -3  -4  11    0.31    0.33
  -3  -4  11    0.58    0.29
  -3   4 -11    0.87    0.39
   3   4 -11    0.15    0.30
  -3  -4 -11    0.49    0.27
  -3   4  11    0.66    0.34
   3  -4  11    0.86    0.32
   3  -4  11    0.60    0.35
  -3  -4 -11    0.47    0.25
  -3   4 -12    5.19    0.53
   3   4  12    3.99    0.53
   3   4  12    3.42    0.62
  -3  -4 -12    3.96    0.61
   3   4 -12    4.77    0.64
   3   5   0   31.36    2.46
   3   5   0   31.40    2.53
  -3   5   0   24.78    2.88
  -3   5   0   26.02    2.65
  -3   5   0   27.97    2.58
  -3   5  -1    7.43    0.98
  -3   5  -1    7.26    1.25
   3   5   1    5.29    0.81
  -3   5   1    7.98    0.97
  -3   5   1    6.45    1.34
   3   5  -1    6.13    0.75
   3  -5   1    7.19    1.01
   3   5  -1    5.56    1.09
  -3   5   1    6.64    0.92
  -3   5  -2   22.14    2.49
  -3   5  -2   22.99    2.53
   3   5   2   16.12    1.51
  -3   5  -2   22.42    2.27
  -3  -5   2   17.21    1.60
   3   5   2   17.81    1.81
   3   5  -2   20.93    2.51
  -3   5   2   17.84    1.69
   3   5  -2   21.25    1.96
  -3   5   2   15.04    2.27
  -3   5   2   19.31    1.85
   3  -5   2   18.15    1.91
   3   5   3   31.91    3.57
  -3  -5   3   34.45    3.42
  -3   5  -3   46.72    4.27
  -3   5  -3   47.68    4.51
   3   5   3   34.67    3.11
  -3   5  -3   50.54    4.60
  -3  -5   3   33.94    3.11
  -3   5   3   40.38    3.27
  -3   5   3   40.06    3.44
   3   5  -3   37.02    4.44
   3  -5   3   41.13    3.56
  -3   5  -4   28.54    3.26
  -3   5  -4   26.56    2.53
   3   5   4   29.66    2.60
  -3  -5   4   28.78    2.96
  -3   5  -4   28.10    3.25
  -3  -5   4   29.44    2.56
  -3   5   4   28.21    2.65
   3  -5   4   25.44    2.47
   3  -5   4   27.88    2.92
   3   5  -4   26.38    3.31
  -3   5   4   27.52    2.82
  -3  -5  -4   28.26    2.57
  -3   5  -5   68.60    6.92
  -3  -5   5   71.27    6.13
  -3   5  -5   73.09    7.17
  -3  -5   5   70.77    6.01
   3   5   5   73.70    6.25
  -3   5  -5   69.77    6.07
  -3  -5   5   76.66    6.36
   3  -5  -5   70.74    6.08
  -3  -5   5   72.79    6.71
   3   5  -5   75.36    7.34
   3  -5   5   71.35    6.04
   3  -5   5   74.10    6.57
  -3  -5  -5   69.07    6.27
  -3   5   5   72.70    6.50
  -3  -5  -5   81.33    6.60
  -3   5   5   72.63    6.27
   3   5   6   24.12    2.70
  -3  -5   6   23.21    2.39
  -3  -5   6   23.36    2.38
  -3  -5   6   22.60    2.76
  -3  -5   6   26.60    3.35
   3  -5  -6   36.76    3.40
   3  -5  -6   34.07    3.00
  -3   5  -6   31.45    2.99
  -3  -5   6   22.00    2.31
  -3   5  -6   35.88    4.30
   3  -5   6   27.41    3.31
  -3  -5  -6   29.30    3.28
  -3   5   6   31.37    2.53
   3  -5   6   28.46    2.38
  -3   5   6   30.33    2.83
   3  -5   6   28.56    2.47
   3   5  -6   28.10    4.22
   3  -5   6   30.26    2.50
  -3   5   6   28.93    3.11
   3  -5   6   29.57    2.45
  -3  -5   7   56.62    5.03
  -3   5  -7   63.18    8.03
  -3  -5   7   66.19    5.15
  -3  -5   7   54.21    5.11
   3   5   7   57.15    5.12
  -3   5  -7   61.37    5.10
   3   5   7   64.29    5.64
   3  -5  -7   61.23    5.45
   3  -5  -7   63.05    5.06
  -3   5  -7   59.00    6.84
  -3   5  -7   57.96    4.98
  -3  -5   7   53.51    7.18
  -3  -5  -7   61.32    5.51
  -3  -5  -7   53.96    4.93
   3  -5   7   63.38    5.20
   3   5  -7   54.94    5.03
   3  -5   7   56.61    5.13
   3  -5   7   61.19    5.08
  -3  -5  -7   57.26    4.95
  -3  -5  -7   54.45    4.86
  -3   5   7   68.26    5.65
   3  -5   7   67.74    6.04
  -3   5   7   62.92    5.21
  -3  -5   8   15.42    1.59
  -3   5  -8   14.46    3.68
  -3  -5   8   18.24    3.22
  -3  -5   8   16.89    1.76
   3   5   8   16.21    1.67
  -3   5  -8   20.52    2.12
   3  -5  -8   19.33    2.26
  -3  -5   8   15.58    1.70
   3  -5  -8   19.55    1.96
  -3   5  -8   18.19    1.83
   3   5   8   17.58    2.28
  -3   5   8   18.55    2.25
  -3  -5  -8   15.91    1.78
  -3  -5  -8   16.65    1.79
  -3  -5  -8   17.20    1.70
   3  -5   8   17.33    1.85
  -3   5   8   17.79    1.79
   3   5  -8   17.32    1.87
   3  -5   8   17.13    1.67
   3  -5   8   17.51    2.75
  -3  -5  -8   17.14    2.40
   3  -5   8   15.97    1.72
   3  -5  -9    2.98    0.75
   3   5   9    2.42    1.38
   3   5   9    3.40    0.88
  -3   5  -9    3.80    0.83
  -3   5  -9    3.13    0.76
  -3  -5   9    1.13    2.04
  -3  -5   9    2.24    0.69
   3  -5  -9    3.04    0.99
  -3  -5   9    2.23    0.54
  -3   5   9    2.68    0.65
  -3  -5  -9    3.00    0.63
  -3   5   9    4.43    1.21
   3  -5   9    3.07    0.67
   3   5  -9    3.71    1.00
  -3  -5  -9    3.31    0.65
   3  -5   9    4.15    2.93
   3  -5   9    3.11    0.64
   3  -5 -10    0.78    0.44
   3   5  10    0.19    0.31
   3  -5 -10    0.67    0.64
  -3   5 -10    1.41    0.53
  -3   5 -10    1.27    0.82
  -3  -5  10    0.50    0.38
  -3  -5  10    0.30    0.26
   3  -5  10    0.84    0.34
  -3  -5 -10    0.62    0.36
   3   5 -10    0.50    0.32
   3  -5  10    0.58    0.36
  -3   5  10    0.67    0.40
  -3  -5 -10    0.94    0.31
  -3  -5 -10    0.14    0.49
   3   5 -10    1.15    0.79
  -3  -5  11    2.68    0.56
   3   5  11    2.25    0.54
  -3  -5  11    3.19    0.55
   3   5 -11    1.70    0.47
   3  -5  11    3.07    0.83
  -3  -5 -11    2.43    0.58
  -3  -5 -11    1.66    0.32
  -3  -5 -11    2.57    0.47
   3  -5 -12    2.24    0.41
   3  -5 -12    2.48    0.37
   3   5  12    2.67    0.42
   3   5  12    2.11    0.51
  -3   5 -12    2.46    0.52
   3  -5 -12    3.20    0.55
   3   5 -12    1.96    0.39
  -3   5  12    2.92    0.48
   3  -5  12    2.66    0.43
  -3  -5 -12    1.96    0.48
   3   6   0    0.10    0.24
   3   6   0    0.25    0.39
  -3   6   0    0.21    0.37
  -3   6   0    0.24    0.33
   3  -6   0    0.40    0.42
  -3   6   0   -0.23    0.81
  -3   6  -1   42.77    4.06
  -3   6  -1   43.68    4.50
   3   6   1   56.10    4.70
  -3   6  -1   45.82    4.17
   3  -6  -1   37.32    4.46
   3  -6   1   57.49    5.49
   3   6  -1   51.77    3.99
  -3   6   1   53.25    4.80
  -3   6   1   52.93    4.66
   3   6  -1   55.48    4.69
  -3   6  -2   58.71    5.04
  -3   6  -2   65.10    5.82
   3   6   2   52.09    4.92
  -3   6  -2   60.59    5.67
   3   6   2   58.49    5.25
  -3   6  -2   62.69    5.41
   3   6  -2   56.41    5.73
   3   6  -2   58.80    5.06
   3  -6   2   63.97    5.01
   3  -6   2   61.03    5.34
  -3   6   2   62.41    5.14
  -3   6   2   65.37    5.34
  -3  -6   3   56.99    5.16
  -3  -6   3   53.37    4.88
  -3   6  -3   64.39    6.08
  -3   6  -3   64.65    5.70
   3   6   3   53.56    5.16
   3  -6  -3   55.96    6.22
  -3  -6   3   50.00    4.83
  -3   6  -3   61.30    6.00
  -3   6  -3   63.05    5.23
  -3   6   3   61.46    4.98
   3  -6   3   61.81    5.26
  -3   6   3   64.86    5.26
   3  -6   3   62.47    4.88
  -3  -6   4   35.70    3.22
   3   6   4   33.64    3.20
  -3   6  -4   29.58    3.52
  -3   6  -4   27.90    2.62
   3   6   4   32.62    2.72
  -3   6  -4   27.78    3.49
  -3  -6   4   32.39    2.79
   3  -6   4   28.14    3.06
  -3   6   4   25.37    2.93
   3  -6   4   24.28    2.56
  -3   6   4   25.67    2.74
   3  -6  -5   17.16    2.01
  -3  -6   5   11.52    1.87
  -3   6  -5   16.02    1.69
  -3  -6   5    9.25    1.47
   3   6   5    9.14    1.83
  -3   6  -5   12.31    2.85
  -3   6  -5   14.75    2.55
   3   6   5   10.08    1.44
   3  -6   5   13.21    1.36
   3  -6   5   13.11    1.32
   3   6  -5   12.40    2.47
  -3   6   5   13.29    1.86
  -3   6   5   13.08    1.67
   3  -6   5   12.75    1.91
   3  -6   5   13.27    1.23
   3  -6   5   15.96    1.51
  -3   6  -6   14.21    1.49
  -3  -6   6    9.99    1.38
   3  -6  -6   13.31    1.49
  -3   6  -6   17.79    3.35
  -3   6  -6   14.67    3.00
  -3  -6   6   11.27    2.11
   3  -6   6   15.00    1.38
   3  -6   6   13.10    1.47
  -3   6   6   15.08    1.79
   3  -6   6   14.13    2.16
   3  -6   6   14.99    1.46
   3  -6   6   13.72    1.46
   3   6  -6    6.49    2.27
  -3  -6  -6   11.51    1.75
  -3   6   6   17.93    2.38
  -3  -6  -6    9.86    1.11
  -3  -6  -6    9.70    1.67
  -3   6   6   15.47    1.54
  -3  -6   7   13.14    1.53
   3   6   7   14.77    1.50
  -3  -6   7   13.82    2.65
  -3  -6   7   13.73    1.39
  -3  -6   7   15.74    1.60
   3   6   7   15.91    2.02
  -3  -6   7   14.41    1.53
  -3  -6  -7   16.40    2.33
  -3  -6  -7   17.16    1.75
  -3  -6  -7   13.81    1.58
   3   6  -7   14.12    1.71
  -3  -6  -7   13.22    1.75
   3  -6   7   19.63    2.70
  -3  -6   8   13.31    1.41
  -3  -6   8    9.76    1.43
   3  -6  -8   12.64    1.59
  -3   6  -8   15.76    1.53
  -3  -6   8   14.01    2.82
   3   6   8   11.93    1.35
   3   6   8    9.05    1.88
   3  -6  -8   15.54    1.98
  -3  -6   8   10.92    1.23
  -3   6  -8   13.87    1.63
  -3   6   8   15.09    1.54
   3  -6   8   13.38    1.44
  -3  -6  -8   12.85    1.31
   3  -6   8   14.96    1.36
   3  -6   8   13.16    2.84
  -3  -6  -8    9.88    1.41
   3   6  -8   12.93    1.50
  -3  -6  -8   10.77    2.33
  -3   6   8   14.02    1.93
   3  -6  -9    7.11    1.04
  -3   6  -9    6.56    0.95
   3   6   9    5.93    0.84
  -3   6  -9    5.92    1.05
  -3  -6   9    5.46    0.69
   3  -6  -9    6.53    1.31
   3   6   9    5.30    1.32
  -3  -6   9    3.44    2.25
   3  -6   9    4.08    0.78
   3   6  -9    4.97    0.94
   3  -6   9    6.38    0.80
  -3  -6  -9    6.64    0.77
  -3   6   9    3.90    1.33
  -3  -6  -9    4.39    0.87
  -3  -6  -9    6.92    1.73
  -3   6   9    5.95    0.96
   3   6  -9    5.76    1.08
  -3  -6  10   12.16    1.19
   3  -6 -10   11.63    1.52
   3   6  10   10.70    1.13
  -3   6 -10   11.27    1.22
  -3   6 -10   10.39    1.30
  -3  -6  10    9.30    1.36
   3  -6 -10   11.79    1.27
   3   6 -10   10.96    1.36
  -3  -6 -10   10.74    1.61
  -3  -6 -10    8.74    1.21
   3   6 -10   11.78    1.42
  -3   6  10   10.21    1.22
  -3  -6 -10    9.76    1.15
   3  -6  10    9.76    1.06
   3  -6  10    8.59    1.11
   3  -6 -11    3.58    0.57
   3   6  11    2.98    0.51
   3  -6 -11    4.34    0.86
   3   6 -11    2.41    0.55
  -3  -6 -11    2.60    0.57
  -3   6  11    3.79    0.63
  -3  -6 -11    2.75    0.59
   3  -6  11    3.34    0.48
  -3   6 -12    5.70    0.68
   3   6  12    7.35    0.63
  -3  -6 -12    8.01    0.69
  -3   6  12    4.59    0.64
   3   7   0   11.98    1.79
  -3   7   0   12.69    1.38
   3  -7   0    9.80    1.46
   3   7   0   10.53    1.31
  -3   7   0   12.05    1.48
  -3   7  -1    8.16    1.12
   3  -7  -1    6.24    0.88
  -3   7  -1    6.58    0.95
  -3   7  -1    8.08    1.17
   3   7   1    6.52    1.00
   3   7   1    7.30    1.36
   3  -7  -1    5.73    1.58
   3   7  -1    7.70    1.48
  -3   7   1    6.92    0.97
   3  -7   1    6.64    1.78
   3   7  -1    6.68    1.15
   3  -7   1    7.47    0.93
  -3   7   1    6.84    1.11
  -3   7  -2    4.69    1.32
   3  -7  -2    5.09    0.77
  -3   7  -2    6.52    0.92
   3  -7  -2    3.48    1.46
  -3   7   2    5.27    0.90
   3  -7   2    6.18    1.17
   3  -7   2    5.65    0.73
  -3   7   2    5.59    1.03
  -3   7  -3   56.63    4.55
  -3   7  -3   56.15    5.59
   3   7   3   53.66    4.65
  -3   7  -3   45.93    6.30
  -3   7  -3   52.31    5.44
   3  -7   3   57.95    5.19
  -3   7   3   55.09    5.13
  -3   7   3   57.27    4.92
   3   7  -3   50.07    5.50
   3  -7   3   58.27    4.73
  -3  -7   4    4.66    1.15
   3   7   4    3.64    0.73
   3   7   4    4.52    1.20
  -3  -7   4    5.09    0.63
  -3  -7   4    4.47    0.70
   3  -7  -4    6.63    0.97
  -3  -7   4    4.66    0.70
   3   7  -4    2.81    1.62
   3  -7   4    7.24    1.39
  -3  -7  -4    5.05    0.85
  -3  -7  -4    4.56    0.77
  -3  -7  -4    4.93    1.17
  -3  -7   5    5.32    0.81
  -3  -7   5    5.65    1.41
   3   7   5    2.61    1.70
  -3   7  -5    7.99    1.08
   3  -7  -5    6.44    1.05
   3  -7  -5    5.51    1.15
  -3   7  -5    8.82    2.38
  -3  -7   5    6.24    0.80
  -3  -7  -5    4.63    1.27
  -3   7   5    8.82    1.23
   3  -7   5    7.68    0.89
   3  -7   5    5.34    1.31
   3  -7   5    7.93    1.01
  -3   7   5   10.43    2.90
   3   7   6   10.28    1.59
  -3  -7   6   10.34    1.33
  -3  -7   6   12.38    1.40
  -3  -7   6    9.09    2.24
   3  -7  -6   14.98    1.61
  -3  -7   6   11.82    1.35
  -3  -7   6   10.89    1.40
  -3  -7  -6   10.96    1.81
  -3  -7  -6   11.75    1.07
   3  -7   6   15.97    1.37
  -3   7   6   15.47    1.84
  -3  -7  -6    8.84    1.23
   3  -7   6   15.32    2.45
   3  -7   6   15.79    1.52
   3  -7   6   15.68    1.47
  -3   7   6   16.48    1.55
  -3  -7  -6    7.24    1.50
   3   7   7   19.33    2.45
  -3  -7   7   14.95    2.82
  -3   7  -7   22.02    2.39
  -3  -7   7   17.26    1.92
  -3  -7   7   16.86    1.95
   3  -7  -7   23.13    2.55
  -3  -7   7   19.47    2.01
   3  -7  -7   25.44    2.19
  -3  -7  -7   17.36    1.93
   3  -7   7   22.28    3.35
   3  -7   7   22.24    1.91
  -3  -7  -7   18.03    2.29
   3  -7   7   23.66    2.04
  -3  -7  -7   16.96    1.74
  -3  -7  -7   18.31    2.63
  -3   7   7   23.52    2.73
   3  -7   7   21.17    2.03
  -3   7   7   23.91    2.12
  -3   7  -8    5.79    0.93
   3  -7  -8    5.65    1.15
  -3  -7   8    7.52    1.09
   3   7   8    6.55    0.88
   3   7   8    7.34    1.48
   3  -7  -8    5.38    1.36
  -3   7  -8    7.04    1.15
  -3  -7  -8    5.87    1.78
   3   7  -8    6.28    0.99
   3  -7   8    3.93    2.20
   3  -7   8    5.48    0.82
  -3  -7  -8    6.71    0.74
  -3   7   8    5.50    1.37
   3  -7   8    5.73    0.87
  -3  -7  -8    7.54    1.02
  -3  -7  -8    6.12    1.05
  -3   7   8    6.25    0.98
  -3   7  -9    5.39    0.87
  -3   7  -9    5.23    1.04
  -3  -7   9    6.46    0.87
   3   7   9    5.81    0.79
   3  -7  -9    5.86    0.92
   3  -7  -9    4.55    1.14
  -3  -7  -9    6.01    1.70
   3  -7   9    4.21    0.70
   3   7  -9    6.49    1.09
   3   7  -9    6.36    0.98
  -3  -7  -9    6.31    0.90
  -3  -7  -9    5.70    0.90
  -3   7   9    5.60    0.90
   3  -7   9    4.59    0.77
   3   7  10    1.44    0.39
   3  -7 -10    2.49    0.54
  -3   7 -10    1.86    0.73
   3  -7 -10    2.21    0.75
  -3  -7  10    1.56    0.43
  -3   7 -10    1.70    0.53
   3  -7 -10    1.80    0.56
   3   7 -10    2.08    0.63
  -3  -7 -10    1.52    0.46
  -3  -7 -10    1.44    0.49
   3   7 -10    1.39    0.52
   3  -7  10    1.59    0.43
  -3  -7 -10    1.95    0.82
  -3   7  10    1.23    0.46
   3  -7  10    1.16    0.50
  -3   7 -11    7.78    0.93
  -3   7 -11    8.42    0.86
   3  -7 -11    6.60    0.76
   3  -7 -11    7.99    0.78
   3  -7 -11    7.63    0.87
   3   7  11    4.93    0.61
   3  -8   0   15.46    1.60
  -3   8   0   14.50    1.58
  -3   8   0   16.35    1.78
   3   8   0   17.93    1.82
  -3   8   0   15.53    1.91
   3   8   1   45.20    3.94
  -3   8  -1   41.80    3.86
  -3   8  -1   46.22    4.28
   3  -8  -1   44.02    3.92
  -3   8  -1   45.68    4.14
  -3   8  -1   41.06    4.72
   3   8   1   46.54    4.56
   3   8  -1   49.12    4.10
   3  -8   1   37.21    4.00
   3  -8   1   43.40    3.69
  -3   8   1   39.54    4.01
  -3   8   1   43.98    3.85
   3   8  -1   48.22    4.91
  -3   8  -2   23.05    2.70
  -3  -8   2   25.81    2.46
  -3   8  -2   21.53    3.09
   3   8   2   27.59    2.97
  -3   8  -2   22.48    2.28
   3  -8   2   25.23    2.73
  -3  -8  -2   24.20    3.76
   3   8  -2   26.53    2.46
   3  -8   2   22.69    2.73
   3  -8   2   26.74    2.36
  -3   8   2   26.84    2.56
  -3   8   2   26.49    2.80
   3   8  -2   28.06    3.36
  -3   8  -3   19.54    3.00
   3  -8  -3   22.06    2.37
   3  -8  -3   18.50    1.90
  -3  -8   3   17.72    1.71
   3   8   3   19.23    1.77
  -3   8  -3   22.64    2.63
  -3   8  -3   20.27    2.00
   3   8   3   16.51    2.23
   3  -8  -3   18.40    2.00
  -3  -8   3   19.97    1.79
  -3  -8   3   16.26    1.66
  -3  -8   3   18.32    1.79
  -3  -8   3   19.11    1.78
  -3  -8  -3   17.63    1.91
   3  -8   3   20.65    1.82
   3  -8   3   18.22    2.37
  -3  -8  -3   18.77    2.31
  -3   8   3   19.34    2.04
  -3   8   3   19.81    2.34
   3   8  -3   16.68    2.81
   3  -8   3   19.48    1.86
  -3   8  -4    2.38    0.65
   3  -8  -4    1.60    0.83
   3  -8  -4    3.25    0.78
  -3   8  -4    2.92    1.49
  -3   8  -4    1.37    1.17
   3  -8  -4    2.49    0.74
  -3  -8  -4    4.20    0.64
   3  -8   4    0.99    1.06
   3  -8   4    2.97    0.59
   3  -8   4    3.76    0.81
  -3  -8  -4    4.90    0.84
  -3  -8  -4    3.03    0.64
   3  -8   4    3.39    0.57
  -3   8   4    2.68    0.61
  -3   8   4    2.11    0.67
  -3  -8  -4    4.28    0.71
   3  -8   4    3.12    0.57
  -3   8   4    1.09    1.12
   3  -8  -5    2.33    0.68
  -3   8  -5    1.44    1.80
   3  -8  -5    3.95    1.08
  -3   8  -5    3.04    0.76
  -3  -8   5    1.17    0.38
   3   8   5    0.85    0.50
  -3  -8   5    1.11    0.46
   3  -8  -5    2.52    0.83
  -3  -8   5    1.05    0.34
  -3  -8   5    1.50    0.46
  -3   8  -5    3.76    0.87
  -3  -8   5    1.35    0.47
   3  -8   5    0.28    1.11
  -3  -8  -5    1.97    0.94
  -3  -8  -5    2.23    0.54
  -3   8   5    2.49    0.58
   3  -8   5    2.64    0.66
  -3   8   5    2.21    0.69
  -3  -8  -5    1.71    0.54
  -3  -8  -5    1.49    0.66
  -3  -8   6    5.99    0.95
  -3  -8   6    5.61    0.95
  -3   8  -6    5.45    1.08
   3  -8  -6    5.16    1.10
  -3  -8   6    6.04    0.84
  -3  -8   6    6.39    0.85
   3   8   6    7.08    1.25
   3  -8  -6    6.31    1.45
  -3   8  -6    4.62    0.88
  -3  -8  -6    5.17    0.93
  -3  -8  -6    5.78    1.20
   3  -8   6    5.43    0.84
  -3  -8  -6    5.40    0.89
   3  -8   6    5.24    1.06
  -3  -8  -6    6.51    1.52
  -3   8   6    5.90    1.26
  -3   8  -7    5.48    1.08
  -3  -8   7    4.90    0.84
   3  -8  -7    4.20    1.28
  -3   8  -7    3.90    0.82
  -3  -8   7    3.67    0.72
  -3  -8   7    3.91    0.73
   3   8   7    3.77    1.09
   3  -8  -7    3.84    0.89
  -3  -8  -7    3.79    0.82
  -3   8   7    2.79    0.94
  -3  -8  -7    4.07    0.87
  -3   8   7    3.43    0.78
   3  -8   7    2.96    0.73
  -3  -8  -7    4.51    1.38
   3  -8   7    3.26    0.68
  -3  -8  -7    4.85    1.27
  -3  -8   8    0.01    0.40
   3  -8  -8    0.12    0.87
  -3   8  -8    0.17    0.51
  -3  -8   8    0.65    0.48
  -3  -8   8    0.58    0.51
   3  -8  -8    0.69    0.46
   3   8   8    1.11    1.11
   3   8   8    0.62    0.34
  -3   8  -8    1.23    0.51
   3  -8  -8    0.24    0.68
  -3  -8   8    0.57    0.59
  -3  -8  -8    0.64    1.75
  -3   8   8    0.54    0.42
   3  -8   8    0.51    0.30
  -3  -8  -8    0.61    0.80
  -3  -8  -8    0.72    0.46
   3  -8   8    0.18    0.29
  -3  -8  -8    0.19    0.57
  -3   8   8   -0.19    0.92
  -3  -8   9   20.79    1.83
   3   8   9   19.40    1.84
  -3   8  -9   21.27    2.03
  -3   8  -9   18.95    1.85
  -3  -8   9   17.19    1.84
   3  -8  -9   19.31    1.84
   3  -8  -9   17.49    2.17
   3   8  -9   19.10    1.99
  -3   8   9   21.39    1.99
  -3  -8  -9   14.56    2.73
   3  -8   9   19.25    1.73
  -3  -8  -9   19.79    1.83
  -3  -8  -9   20.58    1.90
   3  -8   9   21.01    1.88
  -3   8 -10   11.81    1.31
  -3  -8  10    8.45    1.15
   3  -8 -10   10.24    1.12
   3  -8 -10   10.75    1.01
   3  -8 -10   10.28    1.36
   3   8  10    8.77    0.97
   3   8 -10    8.02    1.29
  -3   8  10   10.71    1.11
  -3  -8 -10   10.11    1.36
  -3  -8 -10    9.75    1.05
  -3   8 -11    2.99    0.47
  -3   8 -11    2.86    0.39
   3  -8 -11    2.35    0.47
  -3   8  11    1.96    0.55
   3  -9   0    2.83    0.68
  -3   9   0    1.13    0.64
  -3   9   0    2.63    0.60
   3  -9   0    2.79    0.61
   3  -9   0    2.62    0.61
   3  -9   0    2.13    0.56
  -3   9   0    1.82    0.60
  -3   9  -1   31.88    3.17
   3   9   1   23.25    3.32
   3   9   1   22.79    2.71
   3  -9  -1   28.73    2.58
   3  -9  -1   34.36    3.11
  -3   9  -1   30.18    2.64
  -3   9  -1   28.38    3.69
   3   9  -1   25.78    3.61
   3  -9   1   25.65    2.47
   3  -9   1   28.04    2.52
  -3  -9  -1   29.47    2.63
   3  -9   1   29.56    2.88
   3   9  -1   23.49    2.78
  -3   9   1   25.55    2.93
   3  -9   1   30.44    2.54
  -3   9   1   28.78    2.71
  -3  -9  -1   24.88    2.47
   3   9   2   10.27    1.51
  -3  -9   2    9.14    1.00
  -3   9  -2    6.17    2.08
  -3   9  -2    7.19    1.64
   3  -9  -2    7.42    1.11
  -3  -9   2    8.92    1.07
   3   9   2   11.12    2.10
   3  -9  -2    7.47    1.38
  -3  -9   2   10.64    1.26
   3  -9  -2    8.05    1.22
  -3  -9   2    9.79    1.06
  -3   9   2    7.50    1.32
   3   9  -2    9.51    1.52
  -3  -9  -2    9.83    1.56
   3  -9   2    8.62    1.19
  -3   9   2    7.60    1.55
   3  -9   2    5.61    1.24
   3  -9   2    6.52    1.08
  -3  -9  -2    9.22    1.05
   3   9  -2   10.73    2.33
  -3  -9  -2   10.00    1.21
  -3  -9   3    7.06    0.96
   3   9   3    5.72    1.44
  -3  -9   3    6.61    0.90
  -3   9  -3    7.16    1.07
   3  -9  -3    6.50    1.17
  -3  -9   3    7.27    0.95
   3  -9  -3    7.43    1.35
   3  -9  -3    6.93    1.07
  -3   9  -3    7.35    1.68
  -3  -9   3    5.69    0.89
  -3  -9  -3    4.67    0.93
   3  -9   3    9.41    1.02
   3  -9   3    6.54    0.95
  -3  -9  -3    5.57    0.83
   3   9  -3    3.80    1.78
   3  -9   3    8.25    0.99
   3  -9   3    7.21    1.09
  -3   9   3    8.11    1.08
  -3  -9  -3    5.08    1.27
  -3  -9  -3    5.44    0.91
  -3  -9  -3    6.99    1.05
  -3   9   3    7.90    1.63
  -3   9   3    8.19    1.23
   3  -9  -4    2.30    0.79
  -3   9  -4    1.55    1.60
  -3  -9   4    4.44    0.77
  -3  -9   4    4.16    0.77
   3  -9  -4    2.88    0.80
   3   9   4    6.81    1.81
  -3   9  -4    2.19    2.69
   3  -9  -4    1.87    0.92
  -3  -9   4    4.44    0.72
  -3   9  -4    2.50    0.70
  -3  -9  -4    3.79    0.67
  -3   9   4    3.25    0.92
   3  -9   4    2.42    0.93
  -3   9   4    2.49    0.63
  -3  -9  -4    5.22    1.32
   3  -9   4    2.66    0.66
   3  -9   4    3.09    0.69
   3  -9   4    3.64    0.77
  -3  -9  -4    3.09    0.64
  -3  -9  -4    2.71    0.69
   3  -9   4    3.03    0.64
  -3  -9  -4    2.28    0.67
  -3   9  -5   26.25    2.38
   3  -9  -5   23.22    2.35
  -3  -9   5   22.49    2.14
  -3  -9   5   22.33    2.13
   3   9   5   22.32    2.31
  -3  -9   5   19.70    2.15
   3  -9  -5   27.08    2.45
  -3  -9   5   23.04    2.20
   3  -9   5   23.26    2.27
  -3  -9  -5   22.58    2.80
   3  -9   5   25.56    2.20
   3  -9   5   21.53    1.98
  -3   9   5   23.36    2.59
  -3   9   5   22.92    2.24
  -3  -9  -5   21.25    2.33
  -3  -9  -5   17.82    2.30
  -3  -9  -5   21.17    2.13
  -3  -9  -5   21.32    2.05
   3  -9  -6   11.60    1.91
  -3   9  -6   11.96    1.42
  -3   9  -6   13.67    1.64
   3  -9  -6    9.92    1.48
   3  -9  -6   13.28    1.77
   3  -9   6   11.61    1.43
  -3  -9  -6   15.43    1.95
  -3   9   6   11.28    1.36
   3  -9   6   11.14    1.27
   3  -9   6    9.63    1.07
  -3   9   6   10.25    1.79
  -3  -9   7   16.68    1.62
   3  -9  -7   10.63    1.60
  -3   9  -7   10.72    1.37
   3   9   7   17.11    2.27
  -3  -9   7   16.21    1.63
   3  -9  -7    9.79    1.82
  -3   9  -7   12.27    1.57
  -3  -9   7   15.67    1.54
  -3   9   7   13.05    1.56
  -3  -9  -7   13.35    1.41
  -3  -9  -7   11.86    2.19
  -3  -9  -7   13.26    1.29
   3  -9   7   12.17    1.31
  -3   9   7   16.36    2.31
   3  -9   7   12.92    1.57
   3  -9   7   13.28    1.48
  -3  -9  -7   12.23    2.18
  -3   9  -8    4.86    1.01
   3  -9  -8    3.38    0.91
  -3   9  -8    5.12    0.86
   3  -9  -8    4.21    0.74
  -3  -9   8    3.00    0.68
  -3  -9   8    1.92    0.66
   3   9   8    2.29    0.71
   3  -9  -8    4.14    1.12
  -3   9   8    3.61    0.76
   3  -9   8    3.28    0.66
  -3  -9  -8    1.84    1.53
  -3   9  -9   10.53    1.17
  -3  -9   9    7.06    0.83
   3  -9  -9   10.36    1.22
  -3   9  -9   11.53    1.52
   3  -9  -9    8.12    1.43
   3  -9  -9   10.16    1.10
   3   9   9    6.01    0.85
   3   9  -9    8.89    1.47
  -3   9 -10    1.00    0.44
   3  -9 -10    1.16    0.43
  -3   9 -10    1.42    0.57
   3  -9 -10    1.08    0.53
   3   9  10    0.51    0.33
  -3  -9 -10    1.32    0.38
  -3  -9 -10    1.00    0.41
  -3   9  10    0.66    0.34
   3   9 -10    1.02    0.46
  -3  -9 -10    0.69    0.67
   3  -9 -11    2.10    0.39
  -3  -9 -11    1.53    0.34
  -3   9  11    2.10    0.37
  -3  10   0   12.33    2.62
  -3 -10   0   15.67    1.57
   3 -10   0   13.40    1.52
  -3  10   0   13.52    1.80
  -3 -10   0   15.03    1.43
  -3  10   0   17.15    2.59
  -3  10   0   12.46    1.49
   3 -10   0   14.31    1.94
   3  10   0   16.50    2.07
   3 -10   0   14.52    1.62
   3 -10   0   13.34    1.59
  -3 -10   0   15.07    1.54
   3 -10   0   12.97    1.56
  -3 -10   1   31.70    3.71
   3  10   1   30.63    3.74
  -3  10  -1   38.99    4.06
   3 -10  -1   37.48    3.24
  -3  10  -1   40.19    3.31
  -3 -10   1   32.20    3.20
   3 -10  -1   43.04    3.41
   3 -10  -1   40.34    3.27
   3  10   1   34.09    5.70
  -3  10  -1   40.94    4.86
  -3 -10   1   36.28    3.28
  -3 -10   1   32.94    3.14
  -3 -10   1   36.04    3.28
  -3  10   1   42.73    4.04
  -3 -10  -1   37.69    3.24
   3  10  -1   30.52    4.60
   3  10  -1   31.06    3.66
  -3  10   1   41.75    3.44
  -3 -10  -1   37.15    3.26
  -3 -10  -1   32.12    3.11
  -3 -10  -1   32.50    3.68
   3 -10   1   42.51    3.42
  -3 -10  -1   31.72    3.06
   3 -10   1   37.87    3.33
  -3  10   1   42.95    3.67
   3 -10   1   43.82    3.45
   3 -10   1   37.68    3.28
  -3 -10   2   17.36    1.56
  -3 -10   2   16.72    1.51
   3 -10  -2   14.03    1.71
   3 -10  -2   14.44    1.62
   3 -10  -2   14.69    1.78
   3  10   2   18.63    3.47
   3 -10  -2   14.10    2.03
  -3  10  -2   12.95    2.49
  -3  10  -2   12.84    1.63
  -3  10  -2   16.67    4.00
  -3 -10   2   18.91    1.63
  -3 -10   2   16.45    1.62
   3  10   2   17.13    2.40
   3 -10   2   16.58    1.70
   3 -10   2   13.68    1.54
   3 -10   2   13.18    1.66
  -3  10   2   14.10    1.82
   3  10  -2   16.39    3.47
  -3 -10  -2   15.40    1.59
  -3 -10  -2   14.94    1.47
   3 -10   2   14.63    1.63
  -3 -10  -2   18.98    2.22
  -3  10   2   13.49    1.58
   3 -10   2   13.45    1.96
  -3  10   2   11.91    2.28
  -3 -10  -2   15.20    1.66
  -3 -10   3   23.08    1.94
  -3 -10   3   21.83    1.93
   3 -10  -3   16.59    2.28
  -3  10  -3   16.57    1.95
   3 -10  -3   18.10    1.97
  -3 -10   3   21.86    1.91
  -3 -10   3   21.87    1.88
   3 -10  -3   16.99    2.10
   3  10   3   21.31    3.77
  -3 -10  -3   19.89    2.01
  -3 -10  -3   19.92    1.91
  -3  10   3   15.83    2.11
   3 -10   3   16.40    1.81
   3 -10   3   16.68    1.97
   3 -10   3   16.73    1.89
  -3 -10  -3   18.87    1.81
   3 -10   3   19.62    1.97
  -3 -10  -3   20.41    1.80
  -3  10   3   18.89    1.89
  -3 -10   4    5.32    0.96
  -3 -10   4    5.95    0.98
  -3  10  -4    7.13    1.16
   3 -10  -4    7.12    1.35
  -3 -10   4    5.96    0.90
  -3 -10   4    4.86    0.94
   3 -10  -4    5.24    1.02
   3 -10   4    6.78    0.95
   3 -10   4    7.83    1.08
  -3 -10  -4    5.47    0.79
  -3  10   4    5.19    1.30
  -3 -10  -4    4.86    1.36
  -3 -10  -4    6.50    1.12
  -3  10   4    5.89    0.97
  -3 -10  -4    3.87    0.84
  -3 -10  -4    4.80    0.85
   3 -10   4    6.59    0.89
   3 -10   4    6.28    1.16
  -3 -10   5   33.13    3.17
   3 -10  -5   37.44    3.70
  -3 -10   5   33.60    3.20
   3 -10  -5   33.12    3.21
  -3 -10   5   36.03    3.18
  -3  10  -5   37.85    3.27
  -3 -10   5   34.66    3.16
   3 -10  -5   38.58    3.30
  -3 -10  -5   34.48    3.02
  -3 -10  -5   32.17    3.19
  -3 -10  -5   30.73    2.87
  -3  10   5   36.74    3.68
  -3  10   5   36.58    3.26
   3 -10   5   37.14    3.22
   3 -10   5   35.17    3.30
   3 -10   5   40.18    3.78
  -3 -10  -5   31.53    3.68
  -3 -10  -5   28.13    3.16
  -3 -10   6    5.31    0.90
   3 -10  -6    4.51    1.16
   3 -10  -6    2.96    1.12
  -3 -10   6    5.30    0.96
  -3  10  -6    3.84    1.02
  -3 -10   6    3.84    0.76
  -3 -10   6    4.91    0.77
  -3  10   6    3.80    1.23
  -3 -10  -6    5.67    0.73
  -3 -10  -6    6.15    1.37
  -3 -10  -6    5.75    0.90
   3 -10   6    3.57    0.85
   3 -10   6    3.93    0.75
  -3  10   6    3.73    0.85
  -3 -10  -6    4.38    1.32
   3 -10  -7    4.25    1.06
  -3 -10   7    4.73    0.85
  -3  10  -7    4.67    0.93
   3 -10  -7    5.49    1.44
  -3 -10   7    6.07    1.05
  -3  10  -7    5.71    1.07
  -3 -10   7    5.66    0.99
  -3 -10  -7    4.15    1.45
   3 -10   7    4.82    0.83
   3 -10   7    6.71    1.03
  -3  10   7    6.46    0.95
  -3  10   7    6.54    1.93
  -3 -10  -7    4.47    0.71
  -3 -10  -7    6.73    1.78
  -3 -10  -7    5.33    0.89
   3 -10  -8    1.37    0.38
   3 -10  -8    0.63    0.54
  -3 -10   8    2.37    0.47
  -3  10  -8    1.55    0.58
  -3 -10   8    3.30    0.76
  -3  10  -8    1.40    0.63
   3 -10  -8    0.86    0.89
   3  10  -8    1.81    0.68
  -3 -10  -8    2.12    1.50
  -3 -10  -8    2.49    0.52
  -3 -10  -8    2.58    0.54
  -3 -10  -8    2.40    0.76
  -3  10   8    1.30    0.50
   3 -10  -9    5.22    1.09
   3 -10  -9    4.21    1.00
  -3  10  -9    5.44    0.86
  -3  10  -9    4.99    0.75
  -3 -10   9    3.90    0.65
   3  10  -9    3.82    0.82
  -3 -10  -9    2.05    1.81
  -3 -10  -9    3.14    0.90
  -3  10   9    5.54    0.74
  -3 -10  -9    4.09    0.55
  -3  10 -10    7.52    0.76
   3 -10 -10    6.73    0.89
   3 -10 -10    6.98    0.81
  -3  10 -10    5.91    0.92
  -3  10  10    6.76    0.77
   3 -11   0    8.45    1.33
   3 -11   0    6.01    1.08
  -3  11   0    7.79    0.94
  -3  11   0    6.92    1.39
   3 -11   0    7.17    1.15
   3 -11   0   10.01    1.60
  -3 -11   0    5.16    1.20
  -3  11   0    8.00    1.09
   3 -11   0    6.86    1.12
  -3 -11   0    4.52    1.11
   3 -11  -1   90.79    7.64
   3 -11  -1   82.79    7.08
   3 -11  -1   89.70    7.11
  -3 -11   1   81.37    7.08
  -3  11  -1   87.54    7.14
   3  11   1   76.99    7.95
  -3  11  -1   87.36    7.02
   3 -11  -1   79.39    7.95
   3 -11   1   87.08    7.71
   3 -11   1   98.33    7.72
   3 -11   1   87.18    7.19
   3 -11   1   90.72    7.38
  -3  11   1   84.04    7.15
  -3  11   1   90.81    7.63
  -3 -11  -1   77.34    7.56
  -3 -11  -1   84.61    7.01
   3 -11   1   87.71    7.36
   3 -11  -2    7.26    1.19
  -3 -11   2    6.63    1.55
  -3 -11   2    8.17    1.11
  -3 -11   2    7.24    1.07
   3 -11  -2    8.46    2.26
  -3 -11   2    7.46    1.15
  -3  11  -2    8.65    1.21
   3 -11  -2    7.06    1.11
   3 -11  -2    8.26    1.48
   3 -11   2    8.14    1.18
  -3  11   2    8.42    1.07
   3 -11   2    8.55    1.27
  -3 -11  -2    7.48    1.64
  -3  11   2    8.52    1.43
   3 -11   2   11.10    2.04
  -3 -11  -2    7.46    0.98
   3 -11   2    9.33    1.33
  -3 -11  -2    5.93    1.06
  -3 -11  -2    6.82    1.17
  -3 -11  -2    5.54    0.89
   3 -11   2    7.68    1.06
   3 -11  -3    3.91    0.90
  -3 -11   3    6.50    1.52
  -3 -11   3    4.93    0.86
  -3  11  -3    4.58    1.02
  -3 -11   3    4.12    0.79
   3 -11  -3    3.93    1.08
  -3 -11   3    4.62    0.78
  -3 -11   3    4.39    0.89
   3 -11   3    2.21    0.66
  -3 -11  -3    4.72    0.95
   3 -11   3    3.27    0.81
  -3 -11  -3    4.38    0.75
  -3 -11  -3    5.66    1.46
  -3  11   3    4.35    1.11
  -3  11   3    4.40    1.16
   3 -11   3    2.48    1.00
   3 -11   3    3.78    0.86
  -3 -11  -3    5.16    1.01
   3 -11   3    3.21    0.79
   3 -11  -4   23.08    2.90
   3 -11  -4   22.86    2.68
  -3  11  -4   24.18    2.57
  -3 -11   4   29.76    2.44
  -3 -11   4   28.17    2.48
  -3 -11   4   28.00    2.44
  -3 -11   4   27.82    2.40
   3 -11  -4   25.19    2.64
   3 -11   4   21.01    2.30
  -3 -11  -4   31.52    3.24
  -3 -11  -4   23.37    2.54
  -3  11   4   24.34    2.79
   3 -11   4   22.60    2.41
   3 -11   4   27.22    2.48
  -3 -11  -4   30.27    2.64
  -3  11   4   22.67    2.40
  -3 -11  -4   27.43    2.38
   3 -11   4   23.94    2.52
  -3 -11   5   15.83    1.64
  -3 -11   5   14.96    1.69
   3 -11  -5   13.82    2.05
   3 -11  -5   11.89    1.66
  -3 -11   5   15.49    1.79
  -3  11  -5   15.03    1.70
  -3 -11   5   15.68    1.70
   3 -11  -5   16.00    2.01
  -3 -11  -5   12.57    1.80
  -3 -11  -5   11.05    2.03
   3 -11   5   17.03    1.72
  -3  11   5   16.10    1.73
   3 -11   5   16.58    1.71
   3 -11   5   17.93    1.89
  -3 -11  -5   13.93    1.43
  -3 -11  -5    9.62    1.71
  -3  11   5   16.70    2.30
  -3 -11   6    3.43    0.70
  -3 -11   6    3.40    0.72
   3 -11  -6    6.80    1.46
   3 -11  -6    5.84    1.29
  -3 -11   6    4.06    0.80
  -3 -11   6    3.18    0.69
  -3 -11  -6    3.85    1.26
  -3 -11  -6    2.92    1.12
  -3  11   6    5.00    0.85
  -3  11   6    6.50    1.45
  -3 -11  -6    4.45    0.84
   3 -11  -7    4.42    1.10
  -3  11  -7    6.00    1.57
   3 -11  -7    2.45    1.17
   3 -11  -7    4.58    0.61
   3 -11  -7    5.74    0.90
   3  11  -7    7.93    1.35
  -3 -11  -7    7.06    1.85
  -3  11   7    2.96    0.64
  -3 -11  -7    5.29    1.45
  -3 -11   8    3.69    1.00
   3 -11  -8    5.24    0.92
  -3 -11   8    2.01    0.45
  -3 -11  -8    1.79    1.51
  -3 -11  -8    3.34    0.66
  -3 -11  -8    2.34    0.68
  -3  11  -9    4.32    0.71
   3 -11  -9    2.76    0.77
   3 -11  -9    3.14    0.77
  -3 -11  -9    4.08    0.86
  -3  11   9    4.62    0.73
   3  11  -9    3.53    0.71
  -3 -11  -9    1.33    1.37
  -3  11 -10    1.43    0.32
  -3 -11 -10    2.07    0.57
  -3 -11 -10    2.28    0.37
  -3  12   0   16.63    1.73
  -3  12   0   14.14    1.87
  -3 -12   0   21.97    1.96
   3 -12   0   17.61    1.88
   3 -12   0   17.64    2.03
  -3 -12   0   19.30    1.75
  -3 -12   0   21.20    1.86
   3 -12   0   14.83    2.22
   3 -12   0   15.72    1.92
  -3 -12   0   21.19    1.99
   3 -12  -1   50.73    4.88
   3 -12  -1   49.84    4.36
  -3 -12   1   54.32    4.70
  -3 -12   1   55.62    4.77
  -3  12  -1   53.47    4.46
   3 -12  -1   51.67    4.56
  -3 -12   1   53.36    4.74
   3 -12  -1   51.28    4.38
  -3 -12   1   51.71    4.61
  -3 -12   1   53.58    5.34
  -3  12  -1   50.42    4.28
   3 -12   1   53.31    4.71
   3 -12   1   57.77    4.88
  -3 -12  -1   46.77    4.38
  -3  12   1   54.48    4.67
   3 -12   1   60.88    5.32
  -3 -12  -1   49.40    4.39
  -3 -12  -1   49.85    4.97
  -3  12   1   57.07    5.33
   3 -12   1   53.52    4.78
  -3 -12  -1   48.32    4.29
   3 -12   1   57.29    5.00
  -3 -12   2   12.52    1.54
  -3  12  -2   14.49    1.50
  -3 -12   2   11.69    1.46
   3 -12  -2   11.84    1.59
   3 -12  -2   15.47    1.72
  -3 -12   2   12.37    1.98
  -3 -12   2   13.13    1.51
   3 -12  -2   13.76    1.99
  -3 -12   2   13.92    1.49
  -3  12  -2   14.22    1.66
   3 -12   2   12.07    1.41
  -3 -12  -2   13.31    1.65
  -3 -12  -2   14.13    1.72
  -3  12   2   12.16    1.39
  -3 -12  -2   15.50    1.57
  -3  12   2   13.26    1.93
   3 -12   2   12.83    1.59
   3 -12   2   13.66    1.92
   3 -12   2   13.76    1.66
   3 -12   2   12.53    1.56
  -3 -12  -2   15.04    2.20
  -3 -12   3   27.31    2.80
   3 -12  -3   30.93    2.90
   3 -12  -3   32.06    2.66
  -3 -12   3   25.46    2.73
  -3 -12   3   29.11    2.84
  -3 -12   3   26.01    2.77
  -3 -12  -3   21.52    2.27
  -3 -12  -3   22.07    3.00
  -3  12   3   35.13    2.85
  -3 -12  -3   24.33    2.54
   3 -12   3   28.54    2.73
  -3 -12  -3   26.36    2.59
   3 -12   3   34.14    2.95
   3 -12   3   32.61    2.92
  -3  12   3   33.80    3.34
   3 -12   3   34.01    2.94
   3 -12  -4    3.46    0.69
  -3 -12   4    1.90    0.63
  -3 -12   4    1.27    0.83
   3 -12  -4    2.44    0.97
  -3 -12   4    2.25    0.68
  -3 -12   4    2.06    0.62
  -3 -12   4    1.98    0.70
   3 -12  -4    2.59    1.08
   3 -12  -4    2.80    1.01
  -3  12  -4    2.94    0.86
  -3 -12  -4    1.10    0.78
  -3  12   4    1.76    1.01
   3 -12   4    3.42    1.06
  -3 -12  -4    2.81    0.57
  -3  12   4    2.89    0.66
   3 -12   4    1.76    0.55
   3 -12   4    2.31    0.70
  -3 -12  -4    2.34    1.14
   3 -12   4    2.16    0.77
  -3 -12  -4    2.02    0.75
   3 -12   4    2.35    0.64
   3 -12  -5   10.14    1.18
   3 -12  -5   10.13    1.94
  -3 -12   5   10.76    1.43
  -3 -12   5   12.98    1.59
   3 -12  -5    8.67    1.33
  -3  12  -5   10.61    1.40
  -3 -12   5   10.62    1.87
   3 -12  -5    9.98    1.69
  -3 -12   5   12.78    1.40
  -3 -12   5   11.30    1.41
  -3  12   5   13.16    1.43
  -3 -12  -5    8.80    1.75
   3 -12   5   12.98    1.46
  -3 -12  -5    8.04    1.58
  -3 -12  -5    9.12    1.09
  -3  12   5    9.44    2.34
   3 -12   5   15.74    1.64
   3 -12   5   15.02    1.94
  -3 -12  -5    7.65    1.52
   3 -12   5   14.38    1.49
   3 -12  -6   10.80    1.90
  -3 -12   6   11.09    1.24
  -3 -12   6   11.12    1.50
   3 -12  -6   10.60    1.15
   3 -12  -6    8.59    1.59
  -3 -12   6   10.92    1.22
  -3 -12   6   10.85    1.28
  -3 -12  -6    9.43    1.08
  -3  12   6   10.25    1.24
  -3 -12  -6    7.71    1.57
   3 -12   6   11.33    1.39
  -3 -12  -6    7.41    1.67
   3 -12  -7   23.98    2.25
  -3  12  -7   20.27    2.41
   3 -12  -7   17.48    2.46
  -3 -12   7   16.65    1.92
  -3 -12   7   17.72    1.91
   3 -12  -7   23.48    1.99
  -3 -12  -7   20.20    2.56
  -3 -12  -7   20.33    1.94
  -3  12   7   19.61    1.77
  -3 -12   8    7.00    0.97
   3 -12  -8    6.21    0.96
  -3  12  -8    5.11    0.92
   3 -12  -8    5.82    0.80
  -3 -12   8    6.45    0.90
  -3  12   8    4.96    0.76
  -3 -12  -8    6.97    0.91
  -3 -12  -8    6.29    1.67
   3  12  -8    8.18    1.09
  -3  12  -9    0.77    0.30
  -3  12  -9    0.87    0.42
  -3 -12   9    0.28    0.40
   3 -12  -9    0.37    0.41
   3 -12  -9    0.61    0.35
  -3 -12  -9    0.43    0.35
   3  12  -9    0.49    0.42
   3 -12   9    0.17    0.33
  -3  12   9   -0.02    0.38
  -3 -12  -9    0.97    0.75
   3 -13   0    1.67    0.87
   3 -13   0    1.25    0.81
   3 -13   0    1.45    0.62
  -3 -13   0    1.19    0.60
  -3 -13   0    1.55    0.66
  -3 -13   0    2.03    0.67
  -3  13   0    1.88    0.49
  -3 -13   0    2.31    1.02
  -3 -13   1    3.99    0.84
   3 -13  -1    3.19    0.79
  -3 -13   1    5.10    1.38
  -3  13  -1    3.02    0.75
  -3 -13   1    4.74    0.95
   3 -13  -1    2.96    1.04
   3 -13  -1    3.04    0.75
   3 -13  -1    3.54    1.09
  -3 -13   1    4.98    0.92
  -3  13  -1    3.48    0.70
  -3 -13   1    4.93    1.09
   3 -13   1    4.32    1.02
  -3 -13  -1    3.34    0.84
   3 -13   1    4.57    0.86
  -3 -13  -1    2.91    0.76
  -3 -13  -1    3.37    0.79
  -3  13   1    4.40    0.80
   3 -13   1    5.04    1.24
   3 -13   1    5.01    1.08
  -3 -13  -1    3.50    1.23
   3  13  -1    2.74    0.80
  -3 -13   2   18.18    1.77
  -3 -13   2   16.09    1.79
   3 -13  -2   16.20    1.83
  -3 -13   2   17.13    1.85
  -3  13  -2   15.83    1.75
  -3  13  -2   16.57    1.61
  -3 -13   2   15.93    1.89
  -3 -13   2   16.71    2.34
   3 -13  -2   14.47    2.15
   3 -13  -2   15.77    2.11
  -3  13   2   19.82    1.87
  -3 -13  -2   12.44    1.75
   3 -13   2   18.30    2.28
   3 -13   2   14.95    1.70
  -3  13   2   14.42    2.42
   3  13  -2   16.29    1.78
   3 -13   2   17.26    1.95
   3 -13   2   17.44    1.90
  -3 -13  -2   15.92    1.78
  -3 -13  -2   15.20    2.23
  -3 -13  -2   16.17    1.86
   3 -13  -3    2.45    1.19
  -3  13  -3    2.90    0.64
  -3 -13   3    0.70    0.86
   3 -13  -3    2.32    1.26
  -3  13  -3    2.35    0.75
  -3 -13   3    0.64    0.53
   3 -13  -3    1.76    0.85
  -3 -13   3   -0.06    0.60
  -3 -13   3    0.89    0.51
  -3 -13   3    0.52    0.80
   3 -13   3    1.36    1.28
  -3 -13  -3    1.56    1.47
   3 -13   3    0.57    0.58
   3 -13   3    1.73    0.63
  -3  13   3    2.28    1.36
   3  13  -3    1.74    0.69
  -3 -13  -3    1.47    0.76
  -3 -13  -3    0.73    1.03
   3 -13   3    1.82    0.53
   3 -13   3    2.61    0.97
  -3 -13   4   37.10    3.40
  -3  13  -4   40.17    3.43
  -3 -13   4   39.93    3.52
   3 -13  -4   34.94    3.45
  -3  13  -4   40.51    3.25
   3 -13  -4   35.09    3.73
  -3 -13   4   37.43    3.92
   3 -13  -4   41.14    3.54
  -3 -13   4   37.93    3.40
  -3 -13   4   37.89    3.33
  -3  13   4   41.15    3.41
   3 -13   4   34.95    3.78
  -3 -13  -4   35.72    3.11
   3 -13   4   40.34    3.47
  -3 -13  -4   33.24    3.85
   3 -13   4   40.85    3.51
   3 -13   4   34.47    3.27
  -3 -13  -4   28.64    3.39
   3 -13   4   40.81    3.86
   3  13  -4   39.57    3.44
  -3 -13   5    0.99    0.68
  -3 -13   5    0.93    0.46
  -3 -13   5    1.27    0.49
  -3  13  -5    0.82    0.59
   3 -13  -5    0.68    0.75
  -3 -13   5    0.42    0.42
   3 -13  -5    0.76    0.42
  -3 -13   5    1.58    0.76
  -3  13  -5    1.20    0.46
   3 -13  -5    0.45    0.47
   3 -13  -5    0.82    1.05
  -3  13   5    1.14    0.47
   3 -13   5    0.82    0.57
   3  13  -5    1.56    0.67
  -3 -13  -5    1.19    0.40
  -3 -13  -5    0.46    0.84
  -3 -13  -5    1.82    0.95
   3 -13   5    0.72    0.64
  -3 -13  -5    1.40    0.69
   3 -13   5    0.43    0.46
   3 -13   5    0.85    0.61
  -3 -13   6    2.17    0.67
  -3 -13   6    1.58    0.51
  -3 -13   6    1.54    0.50
   3 -13  -6    2.69    1.00
  -3  13  -6    4.37    1.10
  -3 -13   6    0.55    0.61
   3 -13  -6    4.06    1.06
  -3 -13   6    1.55    0.54
  -3 -13  -6    2.28    1.27
  -3 -13  -6    1.76    0.45
   3  13  -6    2.42    0.88
  -3 -13  -6    1.12    0.89
  -3 -13   7   10.58    1.00
  -3 -13   7   11.92    1.37
   3 -13  -7   10.11    1.15
  -3  13  -7    9.08    1.22
  -3  13  -7    9.41    1.09
   3  13  -7   11.63    1.31
  -3 -13  -7   12.76    1.18
  -3 -13  -7    8.88    1.79
  -3  13   7    8.80    1.39
   3 -13   7    7.87    1.26
  -3 -13  -7   10.13    1.93
   3 -13  -8    4.07    0.55
   3 -13  -8    3.94    0.80
  -3 -13   8    3.34    0.75
  -3 -13  -8    2.29    1.16
   3  13  -8    3.13    0.65
  -3 -13  -8    2.86    0.54
   3 -14   0    7.22    1.47
   3 -14   0    4.81    1.26
  -3 -14   0    6.70    1.13
   3 -14   0    6.66    1.07
  -3 -14   0    8.05    1.38
  -3  14   0    7.00    0.88
   3 -14   0    6.16    1.15
  -3 -14   0    7.41    1.16
  -3 -14   1    0.35    0.69
  -3  14  -1    1.32    0.44
   3 -14  -1    1.17    0.60
  -3 -14   1    1.08    0.60
   3 -14  -1    0.69    0.89
   3 -14  -1    0.80    0.75
   3 -14  -1    0.46    0.52
  -3 -14   1    0.82    0.77
  -3 -14   1    0.26    0.51
  -3 -14   1   -0.08    0.43
   3 -14   1    0.35    0.63
   3 -14   1    0.58    0.48
  -3 -14  -1    0.90    0.63
   3 -14   1    0.49    0.74
  -3 -14  -1    0.93    0.88
   3 -14   1    0.66    0.60
  -3  14   1    0.55    0.44
  -3 -14  -1    0.63    0.63
  -3 -14  -1    0.41    0.75
   3 -14  -2    0.51    0.91
  -3 -14   2    1.11    0.53
  -3  14  -2    0.74    0.57
  -3 -14   2    1.25    0.79
   3 -14  -2    0.89    0.67
  -3 -14   2    1.05    0.72
  -3  14  -2    0.33    0.36
  -3 -14   2    0.91    0.46
   3 -14  -2    0.72    0.68
  -3 -14   2    0.80    0.61
   3 -14   2    0.70    0.59
  -3 -14  -2    0.70    0.59
   3  14  -2    1.88    0.68
  -3 -14  -2    0.83    0.71
   3 -14   2    0.27    0.58
   3 -14   2    0.72    0.64
  -3 -14  -2    1.54    0.72
  -3 -14  -2    1.07    0.78
   3 -14   2    0.30    0.45
  -3  14   2    0.69    0.46
   3 -14  -3    8.74    1.48
  -3 -14   3    7.47    1.15
  -3 -14   3    6.57    1.44
   3 -14  -3    7.37    1.47
  -3 -14   3    8.15    1.15
  -3  14  -3    8.47    1.15
  -3 -14   3    8.58    1.48
  -3 -14   3    7.13    1.01
  -3  14  -3    8.71    1.01
   3 -14  -3    7.75    1.42
  -3 -14  -3    7.86    1.30
   3 -14   3    9.10    1.48
  -3  14   3    8.80    1.12
   3 -14   3    9.65    1.27
  -3 -14  -3    6.11    1.25
   3 -14   3    9.04    1.28
   3  14  -3    7.41    1.12
   3 -14   3   10.38    1.06
  -3  14  -4    0.75    0.42
  -3  14  -4    0.37    0.71
  -3 -14   4    0.16    0.40
  -3 -14   4    0.16    0.42
  -3 -14   4    0.43    0.61
  -3 -14   4    0.68    0.46
   3 -14  -4    0.43    0.64
  -3 -14   4    0.63    0.76
   3 -14  -4    0.04    0.52
   3 -14  -4    0.12    0.93
  -3  14   4    0.13    0.40
   3 -14   4    0.19    0.54
  -3 -14  -4    0.12    0.64
   3 -14   4   -0.01    0.41
  -3 -14  -4    0.52    0.68
   3 -14   4    0.07    0.46
  -3 -14  -4    0.39    0.82
  -3 -14   5    0.24    0.51
  -3 -14   5   -0.39    0.43
  -3  14  -5   -0.18    0.36
   3 -14  -5   -0.19    0.37
  -3 -14   5    0.37    0.41
   3 -14  -5    0.06    0.40
   3 -14  -5    0.40    0.98
   3 -14  -5    0.03    0.74
  -3  14  -5   -0.22    0.44
  -3 -14   5    0.43    0.61
  -3 -14  -5    0.44    0.46
  -3  14   5    0.24    0.43
   3 -14   5    0.01    0.43
  -3 -14  -5    0.27    0.70
  -3 -14  -5    0.12    0.94
   3 -14   5   -0.06    0.41
   3  14  -5    0.06    0.50
   3 -14   5    0.19    0.46
   3 -14  -6    3.77    1.05
   3 -14  -6    5.18    0.99
  -3 -14   6    4.19    0.83
   3 -14  -6    4.77    0.70
  -3  14  -6    4.96    1.13
  -3 -14   6    3.88    0.91
  -3 -14   6    4.23    0.67
  -3 -14   6    3.45    0.67
  -3  14  -6    5.82    0.72
  -3  14   6    4.07    0.70
   3  14  -6    3.43    0.92
   3 -14   6    5.86    1.01
  -3 -14  -6    4.62    1.16
  -3 -14  -6    3.55    1.17
  -3 -14  -6    5.04    0.62
  -3  14  -7    2.06    0.52
   3 -14  -7    2.24    0.53
  -3  14  -7    1.95    0.41
   3 -14  -7    1.76    0.40
   3 -14  -7    1.11    0.71
  -3 -14   7    3.00    0.64
  -3 -14   7    2.56    0.70
   3  14  -7    2.26    0.51
  -3 -14  -7    2.02    1.04
  -3 -14  -7    2.54    0.61
  -3 -14  -7    2.82    0.39
   3 -15   0    4.24    0.83
   3 -15   0    3.28    0.95
  -3 -15   0    1.97    0.67
  -3 -15   0    2.30    0.61
  -3 -15   0    2.02    0.83
  -3 -15   0    0.71    0.77
  -3 -15   1    2.96    0.95
  -3  15  -1    5.12    0.81
   3 -15  -1    3.98    1.05
  -3 -15   1    3.43    0.80
   3 -15  -1    4.60    0.84
   3 -15  -1    4.05    1.01
  -3 -15   1    2.43    0.92
  -3 -15   1    4.63    0.95
   3 -15   1    3.84    1.02
  -3 -15  -1    4.27    0.88
   3 -15   1    4.39    0.85
  -3 -15  -1    3.17    0.88
  -3  15   1    5.01    0.73
   3 -15   1    3.87    0.77
  -3 -15  -1    4.06    0.92
   3 -15   1    3.42    0.91
  -3 -15   2    3.09    1.02
  -3 -15   2    3.19    0.70
   3 -15  -2    1.79    0.87
  -3 -15   2    3.54    0.69
   3 -15  -2    2.61    0.80
  -3 -15   2    3.88    0.89
  -3 -15  -2    1.14    0.80
   3 -15   2    2.53    0.59
   3 -15   2    2.32    0.79
  -3 -15  -2    2.26    0.60
  -3  15   2    2.43    0.67
  -3 -15  -2    4.07    1.10
   3 -15   2    2.08    0.62
  -3 -15   3    4.53    0.98
   3 -15  -3    4.56    1.29
  -3  15  -3    5.64    1.06
  -3 -15   3    5.97    0.96
   3 -15  -3    6.96    1.16
  -3 -15   3    6.08    0.91
  -3 -15   3    4.84    1.17
   3 -15  -3    5.05    1.05
   3 -15   3    6.24    1.17
  -3  15   3    5.76    0.87
   3  15  -3    4.84    0.93
   3 -15   3    5.54    0.80
  -3 -15  -3    5.92    1.08
   3 -15   3    5.22    1.05
  -3 -15  -3    4.92    1.42
   3 -15   3    6.05    0.94
  -3 -15  -3    4.66    1.22
  -3 -15   4    1.91    0.60
   3 -15  -4    1.14    0.52
   3 -15  -4    1.38    0.69
  -3 -15   4    1.72    0.81
  -3  15  -4    2.51    0.54
  -3 -15   4    1.43    0.93
  -3 -15   4    1.01    0.46
  -3  15  -4    2.26    0.62
   3 -15  -4    1.97    1.09
   3  15  -4    1.76    0.61
   3 -15   4    2.09    0.68
  -3 -15  -4    2.60    0.87
  -3  15   4    1.98    0.78
  -3 -15  -4    0.76    0.78
   3 -15   4    1.01    0.66
  -3 -15  -4    1.97    0.72
   3 -15   4    2.16    0.53
  -3  15  -5    1.49    0.50
   3 -15  -5    1.15    0.69
  -3 -15   5    1.03    0.57
   3 -15  -5    1.92    0.90
  -3 -15   5    0.40    0.51
  -3 -15   5    0.83    0.38
  -3 -15   5    0.62    0.49
  -3 -15  -5    0.42    0.99
  -3 -15  -5    0.36    0.64
   3  15  -5    0.85    0.44
   3 -15   5    1.28    0.54
  -3  15  -6    2.66    0.59
  -3 -15   6    3.61    0.77
  -3 -15   6    3.59    0.67
   3 -15  -6    2.14    0.52
  -3  15  -6    1.93    0.52
  -3 -15   6    3.05    0.52
  -3 -15  -6    2.79    0.96
  -3 -15  -6    2.64    0.96
  -3 -16   0    2.11    0.86
  -3  16   0    0.87    0.57
   3 -16   0    1.66    0.84
  -3 -16   0    2.62    0.90
  -3 -16   0    2.11    0.61
  -3 -16   0    2.07    0.87
   3 -16   0    1.63    0.74
  -3 -16   1   12.28    1.82
  -3 -16   1   14.17    1.60
   3 -16  -1   15.99    1.57
   3 -16  -1   16.33    1.70
  -3 -16   1   13.07    1.64
   3 -16  -1   16.15    1.75
  -3 -16  -1   12.23    1.65
   3 -16   1   14.30    1.64
  -3 -16  -1   15.80    1.57
   3 -16   1   15.19    1.42
  -3 -16  -1   11.86    1.37
  -3  16   1   15.68    1.41
  -3 -16  -1   12.30    1.84
   3 -16   1   15.51    1.72
  -3  16  -2    0.75    0.35
   3 -16  -2    0.33    0.48
   3 -16  -2    1.14    0.70
  -3 -16   2    1.82    0.64
   3 -16  -2    1.07    0.58
  -3 -16   2    2.10    0.69
  -3 -16   2    2.01    0.52
  -3 -16   2    2.25    0.70
  -3 -16  -2    1.70    0.82
  -3 -16  -2    2.26    0.64
   3 -16   2    1.12    0.57
  -3  16  -3    0.74    0.35
   3 -16  -3    0.26    0.44
  -3 -16   3    0.80    0.70
  -3 -16   3    0.34    0.51
  -3 -16   3    0.54    0.53
   3 -16  -3    0.86    0.54
  -3 -16   3    0.51    0.35
   3 -16  -3    0.87    1.06
  -3 -16  -3    0.04    0.48
  -3 -16  -3    0.69    0.66
   3 -16   3    1.48    0.61
   3 -16   3    1.02    0.44
  -3 -16  -3    0.25    0.62
  -3  16  -4    0.61    0.32
  -3 -16   4    0.62    0.48
   3 -16  -4   -0.01    0.69
  -3 -16   4    0.66    0.50
   3 -16  -4    0.23    0.48
  -3 -16   4    0.45    0.38
  -3 -16  -4    1.65    0.62
  -3 -16  -4    0.34    0.73
  -3 -16  -4    0.39    0.32
   3 -16   4    0.29    0.35
  -3 -16   5    1.74    0.72
  -3  16  -5    3.24    0.46
   3 -16  -5    2.70    0.62
  -3 -16   5    3.31    0.62
   3 -16  -5    2.57    0.89
   3 -16   5    3.27    0.57
  -3 -16  -5    1.35    0.85
  -3 -16  -5    1.95    0.76
  -3 -17   0    1.74    0.70
   3 -17   0    1.94    0.49
   3 -17   0    1.46    0.51
   3 -17   0    1.40    0.50
  -3 -17   0    2.13    0.54
  -3 -17   0    1.16    0.57
  -3 -17   0    2.04    0.41
   3 -17  -1    3.57    0.69
   3 -17  -1    2.34    0.62
   3 -17  -1    3.93    0.67
  -3 -17   1    3.58    0.63
  -3 -17   1    2.45    0.72
  -3 -17   1    2.28    0.70
  -3 -17   1    3.38    0.62
  -3 -17  -1    3.88    0.76
  -3 -17  -1    3.03    0.81
   3 -17   1    2.50    0.61
   3 -17   1    3.93    0.65
   3 -17  -2    0.41    0.35
  -3 -17   2    0.95    0.54
  -3 -17   2    0.84    0.45
  -3 -17   2    2.12    0.56
  -3 -17   2    1.21    0.63
   3 -17  -2    0.94    0.55
   3 -17  -2   -0.01    0.34
   3 -17   2    0.27    0.32
  -3 -17  -2    0.85    0.54
   3 -17   2    0.68    0.34
  -3 -17  -2    1.10    0.55
  -3 -17  -2    0.44    0.45
  -3 -17   3    1.09    0.33
  -3 -17   3    1.40    0.51
  -3 -17   3    1.10    0.48
  -3 -17   3    1.71    0.41
   3 -17  -3    1.28    0.50
   3 -17   3    0.53    0.33
  -3 -17  -3    1.23    0.53
  -3 -17  -3    1.71    0.63
  -3 -17  -3    1.06    0.38
  -4   0   0  204.70   15.79
   4   0   0  199.74   15.83
  -4   0   0  195.80   15.92
  -4   0   0  203.03   15.79
  -4   0   0  187.31   15.85
   4   0   0  199.22   15.78
  -4   0   2  140.52   11.30
  -4   0  -2  141.01   11.74
  -4   0   2  141.27   11.54
   4   0  -2  148.23   11.93
   4   0   2  135.41   11.41
  -4   0   2  138.38   11.67
  -4   0   2  146.86   11.22
   4   0   3   29.96    3.05
  -4   0   3   31.72    2.82
  -4   0   3   33.24    3.14
   4   0   3   29.24    2.92
   4   0   3   32.29    2.90
  -4   0  -3   34.68    2.94
  -4   0   3   33.23    2.74
   4   0   4  173.90   16.32
   4   0   4  191.52   15.25
  -4   0   4  188.83   15.08
  -4   0   4  186.92   15.17
  -4   0  -4  202.04   16.03
   4   0   4  185.98   15.10
   4   0  -4  195.07   16.57
  -4   0   4  193.67   15.61
  -4   0   5   50.78    5.28
   4   0   5   50.95    5.36
   4   0  -5   49.23    4.90
   4   0   5   55.26    4.91
  -4   0  -5   46.72    4.30
   4   0   5   58.07    4.99
  -4   0   5   54.79    4.79
  -4   0   5   58.83    4.91
  -4   0   6   15.73    1.84
   4   0  -6   13.58    2.30
  -4   0  -6   13.27    1.36
   4   0   6   15.61    1.92
  -4   0   6   13.99    1.44
  -4   0   6   12.96    2.34
  -4   0   6   14.18    1.74
  -4   0   7   57.92    5.19
   4   0   7   57.59    5.12
  -4   0  -7   50.52    4.67
  -4   0   7   62.36    5.17
  -4   0   7   62.56    5.69
  -4   0   7   66.91    5.71
  -4   0   7   58.69    6.48
  -4   0  -7   54.37    4.77
   4   0   7   64.50    5.81
   4   0  -7   58.55    5.07
   4   0  -7   62.15    6.67
  -4   0  -7   59.57    5.06
   4   0   8   14.20    1.93
  -4   0   8   15.68    1.68
  -4   0   8   13.93    3.39
  -4   0  -8   16.01    1.83
  -4   0  -8   12.37    1.37
  -4   0   8   17.12    2.18
  -4   0   8   16.71    1.65
   4   0   8   16.69    2.33
  -4   0  -8   15.83    1.56
   4   0  -9    7.92    1.13
  -4   0   9    6.52    0.95
  -4   0  -9    7.42    0.95
   4   0   9    8.19    1.74
  -4   0   9    6.91    1.63
  -4   0   9    6.49    0.98
   4   0   9    6.71    0.95
  -4   0  -9    7.84    1.04
   4   0  10   15.06    2.87
   4   0 -10   13.99    1.61
  -4   0 -10   13.48    3.32
  -4   0 -10   15.12    1.52
   4   0  10   14.77    1.49
  -4   0  10   14.07    1.51
  -4   0  10   13.44    1.54
   4   0  11   11.17    1.15
  -4   0 -11   11.88    1.22
  -4   0  11    8.24    1.27
   4   0  11   12.09    1.30
  -4   0  11   11.49    1.19
   4   0 -11   11.65    1.33
   4   0 -12    6.45    0.79
  -4   0 -12    5.56    0.67
   4   0  12    5.04    0.72
  -4   0  12    5.83    0.67
  -4   0 -12    5.45    0.71
   4   0  12    6.41    0.72
  -4   0  12    5.30    0.72
  -4   1   0  832.76   65.90
  -4  -1   1   72.75    6.29
   4   1   1   67.62    6.20
  -4   1  -1   71.17    5.73
   4  -1  -1   74.36    5.89
  -4   1  -1   76.19    5.80
  -4   1  -1   71.26    5.87
  -4  -1   1   69.37    6.12
  -4  -1   1   65.07    6.34
   4  -1  -1   73.65    5.72
   4  -1   1   79.97    6.25
  -4   1   1   89.82    6.62
  -4  -1  -1   64.19    5.73
   4   1  -1   63.85    5.85
  -4   1   1   81.00    6.19
  -4   1   1   80.10    6.47
  -4  -1  -1   63.24    5.71
  -4   1   1   79.97    6.18
   4   1   2   96.85    8.17
  -4   1  -2   99.45    8.72
  -4  -1   2  104.06    8.05
   4  -1  -2  101.53    8.83
  -4   1  -2   97.28    8.52
  -4  -1   2  104.45    8.45
  -4  -1   2  107.91    8.31
  -4   1   2   94.72    8.05
  -4   1   2   99.85    8.35
   4   1  -2  112.69    8.91
  -4  -1  -2  111.67    8.71
  -4   1   2   97.23    8.03
  -4  -1  -2  111.85    8.63
  -4   1   2   94.62    8.44
   4  -1   2   94.12    8.16
  -4  -1   3  199.77   16.10
   4   1   3  177.80   15.92
   4   1   3  204.24   15.83
  -4  -1   3  186.54   16.26
  -4  -1   3  203.51   15.80
  -4  -1   3  201.36   15.65
   4  -1  -3  195.65   16.00
  -4   1  -3  195.31   15.64
  -4  -1  -3  193.43   15.85
   4   1  -3  192.32   16.03
  -4   1   3  211.02   15.77
  -4   1   3  201.15   15.79
  -4   1   3  184.12   16.31
   4  -1   3  180.71   15.90
   4  -1   3  207.23   15.92
  -4   1   3  196.42   16.15
   4   1   4   19.59    2.25
  -4  -1   4   19.35    2.52
  -4  -1   4   18.57    2.20
   4  -1   4   27.21    2.69
  -4  -1  -4   16.51    2.26
  -4   1   4   26.45    2.31
   4  -1   4   26.17    2.44
  -4   1   4   27.10    2.29
   4   1  -4   17.31    2.18
  -4  -1   5   15.69    1.72
   4   1   5   13.82    1.72
   4   1   5   15.57    1.73
  -4   1  -5   32.79    3.24
   4  -1  -5   32.24    3.59
  -4  -1   5   13.72    1.69
  -4   1  -6   20.77    2.54
  -4   1  -6   23.01    2.06
   4  -1  -6   22.54    2.98
  -4   1  -6   21.49    2.05
   4  -1   6   16.27    4.18
  -4   1   6   18.92    2.22
  -4   1   6   19.12    1.86
  -4   1   6   21.71    3.22
  -4   1   6   19.12    2.18
   4  -1   6   22.27    2.38
   4  -1  -7    6.53    1.97
  -4  -1   7    1.98    0.92
  -4   1  -7    2.73    0.66
  -4  -1   7    2.09    0.76
   4   1   7    2.32    0.89
  -4   1  -7    4.30    0.87
  -4   1  -7    4.05    0.69
  -4  -1   7    3.47    0.65
   4  -1  -7    4.95    0.93
  -4  -1   7    2.66    0.61
  -4   1  -7    1.19    1.26
  -4  -1   7    2.82    0.53
  -4  -1   7    1.04    1.23
   4   1   7    2.53    0.56
  -4   1   7    5.15    1.79
  -4  -1  -7    3.02    0.81
   4   1  -7    2.22    1.34
   4  -1   7    3.46    0.62
  -4  -1  -7    2.95    0.63
  -4   1   7    4.56    1.18
  -4   1   7    3.29    0.66
  -4   1   7    3.68    0.65
  -4   1   7    3.78    0.96
   4   1  -7    3.14    0.72
   4  -1   7    2.73    0.93
   4  -1  -8    9.65    1.82
  -4  -1   8    6.19    1.61
  -4  -1   8    4.72    2.31
  -4  -1  -8    5.24    0.80
   4  -1   8    8.63    1.09
  -4   1   8    8.56    1.55
  -4  -1  -8    6.69    1.18
   4  -1   8    9.98    1.80
   4  -1   8    9.25    1.08
  -4  -1  -8    6.35    0.91
  -4   1   8    8.55    1.12
  -4   1   8    8.82    1.10
  -4   1  -9    3.42    0.74
   4   1   9    1.58    0.87
   4  -1  -9    3.70    0.78
  -4  -1   9    2.40    0.60
   4   1   9    2.76    0.63
  -4  -1   9    1.92    0.55
  -4  -1   9    1.94    1.11
  -4   1   9    3.26    1.19
   4  -1   9    3.10    0.66
  -4  -1  -9    1.67    0.46
  -4  -1  -9    2.63    0.81
   4  -1   9    3.88    0.74
  -4  -1  -9    2.86    0.69
  -4   1   9    2.96    0.69
   4  -1   9    2.14    1.14
   4   1  -9    1.96    0.63
  -4   1   9    3.41    0.71
  -4   1 -10   11.26    2.79
   4  -1 -10   11.96    1.40
  -4  -1  10    9.88    1.22
   4   1  10   10.72    1.23
  -4  -1  10   11.01    1.32
   4   1  10    7.64    2.68
  -4   1 -10   12.24    1.31
  -4   1  10   11.82    1.31
  -4  -1 -10   10.91    1.25
  -4   1  10   13.25    1.38
   4  -1  10    9.53    1.30
   4  -1  10   12.16    1.25
  -4  -1 -10   10.82    2.60
   4   1 -10   10.01    1.33
   4  -1 -11    9.30    1.09
   4   1  11    7.22    1.15
  -4  -1  11    9.02    1.05
  -4  -1  11    6.75    0.94
   4   1  11    6.53    0.94
   4  -1 -11    7.44    0.92
  -4   1 -11    9.25    0.97
  -4   1  11   10.49    1.07
   4  -1  11    9.79    1.10
  -4   1  11    8.30    1.01
   4  -1  11   10.10    1.00
   4   1 -11    6.29    0.99
  -4  -1 -11    7.04    0.90
   4   1  12    4.60    0.63
   4  -1 -12    3.99    0.67
  -4   1 -12    3.81    0.60
  -4   1  12    3.53    0.54
   4  -1  12    2.56    0.64
   4   1 -12    5.89    0.69
   4  -1  12    3.63    0.55
  -4  -1 -12    4.76    0.64
  -4   1  12    2.96    0.59
  -4   2   0  119.11    9.22
   4  -2   0  124.69    9.26
  -4  -2   0  101.04    9.09
  -4   2   0  117.65    9.39
   4   2   0   98.17    9.20
  -4   2   0  121.27    9.19
  -4   2  -1   88.06    7.51
   4  -2  -1   84.74    7.53
   4   2   1   98.84    7.27
  -4   2  -1   87.51    7.56
  -4  -2   1   98.69    7.21
  -4   2  -1   83.32    7.78
  -4  -2   1   98.71    7.39
  -4  -2   1   95.61    7.55
   4   2   1  100.00    7.21
  -4   2   1   82.01    7.30
  -4  -2  -1   99.83    7.40
  -4  -2  -1   97.73    7.41
  -4   2   1   78.74    7.55
   4  -2   1   81.07    7.36
  -4   2   1   83.89    7.29
   4   2  -1  101.23    7.73
  -4   2   1   79.12    7.52
  -4   2  -2    6.81    1.00
   4   2   2    8.61    0.85
  -4   2  -2    6.98    1.13
  -4  -2   2    8.85    1.04
  -4   2  -2    6.33    0.93
  -4  -2  -2    8.95    0.95
  -4  -2  -2    9.20    0.93
   4  -2   2    6.35    0.90
  -4   2   2    6.36    0.82
   4   2  -2   10.00    1.24
  -4   2   2    6.09    1.10
   4  -2   2    7.18    1.03
  -4   2   2    6.05    0.80
  -4   2   2    7.26    1.13
  -4  -2   3   73.66    7.07
   4   2   3   75.65    6.84
  -4  -2   3   73.29    6.83
  -4   2   3   88.06    7.34
  -4  -2  -3   68.72    5.85
   4  -2   3   91.24    7.09
  -4   2   3   93.89    6.93
  -4   2   3   86.48    6.89
   4   2  -3   68.18    6.19
   4   2   4    5.22    0.80
   4   2   4    6.03    0.93
  -4  -2   4    5.58    0.85
  -4  -2   4    4.74    0.69
  -4  -2   4    7.53    1.25
   4   2  -4    6.15    1.26
  -4  -2  -4    7.51    1.29
  -4  -2   5   74.48    6.45
  -4  -2   5   74.35    5.98
  -4   2  -5   65.40    5.95
   4   2   5   74.09    5.99
  -4   2  -5   75.26    6.50
  -4  -2   5   62.43    5.76
   4   2   5   63.53    5.90
   4  -2   5   63.76    6.31
  -4   2   5   62.86    6.46
  -4  -2  -5   70.28    6.68
  -4   2   5   68.94    5.91
  -4   2   5   67.23    5.93
   4  -2   5   70.76    6.12
   4   2  -5   78.36    7.02
  -4  -2   6   17.39    2.46
  -4  -2   6   13.89    1.96
   4   2   6   14.50    1.99
  -4  -2   6   15.04    1.67
   4  -2  -6   18.16    1.77
  -4  -2   6   16.00    1.64
  -4   2  -6   17.21    1.75
  -4   2  -6   21.70    2.51
  -4  -2   6   14.38    1.67
  -4   2  -6   19.08    1.75
  -4   2   6   21.00    2.19
  -4  -2  -6   14.95    1.65
   4  -2   6   20.37    2.27
  -4   2   6   20.86    3.02
  -4   2   6   19.79    2.08
   4   2  -6   17.36    2.74
  -4   2   6   19.40    1.73
   4  -2   6   22.40    2.95
  -4  -2  -6   17.85    2.06
   4  -2   6   19.16    1.68
  -4  -2   7   14.63    1.95
  -4   2  -7   11.81    1.37
  -4  -2   7   15.31    2.60
   4   2   7   13.62    1.39
   4  -2  -7   12.05    1.63
  -4  -2   7   13.53    1.38
  -4  -2   7   12.92    1.43
  -4  -2   7   13.64    1.39
   4   2   7   15.22    1.96
   4  -2   7   15.24    2.07
  -4   2   7   13.34    1.44
   4  -2   7   12.99    1.38
   4   2  -7   15.36    2.80
  -4   2   7   15.11    1.88
  -4  -2  -7   15.09    1.36
   4  -2   7   11.05    1.55
  -4  -2  -7   12.48    1.35
  -4   2   7   12.47    1.50
  -4   2   7   14.00    2.06
   4   2  -7   11.68    1.42
  -4  -2  -7   14.04    1.74
   4  -2  -8   26.91    2.89
  -4  -2   8   24.17    2.97
  -4  -2   8   27.38    2.38
  -4   2  -8   28.45    2.60
   4   2   8   28.16    2.55
   4   2   8   20.22    2.86
  -4   2  -8   24.60    2.59
  -4  -2   8   33.55    5.99
  -4  -2   8   28.81    2.48
   4   2  -8   32.00    3.18
   4  -2   8   25.97    2.41
  -4   2   8   25.22    2.41
  -4   2   8   26.64    2.48
   4  -2   8   20.98    3.02
  -4   2   8   22.53    2.83
   4  -2   8   25.19    2.35
  -4  -2  -8   28.47    2.90
  -4  -2  -8   28.41    2.57
  -4   2  -9    7.06    1.05
  -4  -2   9    8.69    1.02
   4   2   9    8.23    1.03
  -4  -2   9    4.40    2.88
  -4  -2   9    8.34    1.83
  -4  -2   9    9.16    1.11
   4  -2  -9    7.07    1.15
   4   2   9    7.64    1.73
  -4   2  -9    9.49    2.58
  -4  -2  -9    7.90    0.96
   4  -2   9    7.49    0.97
  -4  -2  -9    9.32    1.41
   4  -2   9    7.40    1.09
  -4   2   9    6.03    1.01
   4  -2   9    8.09    1.83
  -4  -2  -9    9.24    1.08
   4  -2   9    6.34    0.99
   4   2  -9    8.50    1.17
  -4   2   9    6.44    1.00
  -4   2   9    7.00    1.59
   4   2  10    6.20    0.89
   4  -2 -10    6.90    1.06
  -4   2 -10    7.40    0.98
  -4  -2  10    6.31    0.94
  -4  -2  10    6.58    0.87
  -4  -2 -10    7.49    0.93
  -4  -2 -10    5.32    0.78
   4  -2  10    6.23    0.86
  -4  -2 -10    7.87    2.02
  -4   2  10    6.92    0.94
   4  -2  10    5.57    0.94
   4   2 -10    7.63    1.03
  -4   2  10    6.37    0.94
  -4  -2  11    1.15    0.42
  -4  -2  11    0.83    0.33
   4  -2 -11    0.83    0.41
   4   2  11    1.12    0.38
  -4   2 -11    1.21    0.40
   4  -2 -11    0.85    0.43
  -4   2  11    0.83    0.41
   4  -2  11    1.07    0.37
  -4   2  11    1.02    0.40
   4  -2  11    0.65    0.38
   4   2 -11    1.10    0.43
  -4  -2 -11    1.20    0.36
   4   2  12    2.35    0.49
  -4   2 -12    3.74    0.50
  -4  -2 -12    2.46    0.50
   4  -2  12    3.89    0.50
   4  -2  12    3.39    0.77
  -4   2  12    2.90    0.65
  -4  -2 -12    2.83    0.41
  -4   2  12    3.44    0.53
   4   2 -12    2.47    0.53
  -4   3   0   86.24    7.44
  -4   3   0   88.44    7.26
   4  -3   0   88.84    7.31
   4   3   0   82.95    7.02
   4   3   0   85.49    7.07
   4   3   0   96.08    7.37
  -4  -3   0   88.27    7.03
   4  -3  -1  143.18   12.60
  -4   3  -1  147.71   12.72
  -4   3  -1  154.46   12.60
  -4  -3   1  182.24   13.54
   4   3   1  187.60   13.32
  -4  -3   1  172.08   13.23
  -4   3  -1  158.93   12.57
  -4   3   1  152.29   13.20
  -4   3   1  151.08   13.50
  -4   3   1  138.15   13.49
   4   3  -1  171.05   12.81
  -4   3   1  167.74   13.27
  -4  -3   2   13.14    1.32
  -4   3  -2    9.48    1.38
  -4  -3   2   13.50    1.57
   4   3   2   11.75    1.07
  -4  -3   2   12.40    1.07
   4  -3   2    9.63    1.33
  -4   3   2    8.75    1.10
  -4  -3  -2   13.34    1.19
  -4   3   2    8.15    1.44
  -4   3   2    9.18    1.23
  -4  -3  -2   13.46    1.19
   4   3  -2   15.18    1.74
   4   3   3   33.39    3.10
  -4   3  -3   41.56    3.60
  -4   3  -3   36.48    3.63
  -4  -3   3   35.47    3.08
  -4  -3   3   33.69    3.33
   4   3   3   35.20    3.06
   4  -3   3   37.01    3.34
  -4   3   3   35.01    3.10
  -4   3   3   36.36    3.18
  -4   3   3   34.49    3.55
   4   3  -3   35.29    3.75
  -4  -3  -3   36.30    3.29
   4   3   4   27.94    2.67
   4   3   4   29.43    2.76
  -4  -3   4   29.58    2.70
  -4  -3   4   30.75    3.04
  -4   3  -4   33.87    3.23
  -4   3  -4   28.83    2.72
   4  -3   4   27.16    2.51
  -4   3   4   31.67    2.80
   4   3  -4   32.70    3.54
  -4  -3  -4   30.20    3.00
  -4   3   4   22.24    3.35
   4  -3   4   28.79    2.92
  -4   3   4   28.83    2.69
  -4  -3   5    9.43    1.15
   4   3   5   10.88    1.51
  -4  -3   5   11.13    1.35
  -4  -3   5   12.49    1.76
   4   3   5   10.65    1.35
  -4   3  -5    7.31    1.44
  -4   3  -5    6.89    0.99
   4   3  -5   10.01    1.78
  -4   3   5    8.05    1.23
  -4  -3  -5   10.44    1.66
  -4   3   5    7.52    1.26
   4  -3   5    8.76    1.46
  -4  -3   6    6.90    1.19
   4   3   6    6.31    1.13
  -4   3  -6    5.23    0.87
  -4  -3   6    6.24    0.78
  -4  -3   6    6.05    0.82
   4  -3  -6    6.29    1.15
   4  -3  -6    4.98    0.91
  -4  -3   6    4.92    0.76
  -4  -3   6    5.69    0.86
  -4   3  -6    6.75    1.57
  -4  -3   6    7.73    1.68
  -4   3  -6    5.83    0.81
   4  -3   6    6.43    1.44
  -4  -3  -6    7.52    1.27
  -4   3   6    6.54    1.23
  -4   3   6    3.70    1.66
  -4  -3  -6    5.64    0.75
  -4  -3  -6    4.69    0.81
  -4   3   6    6.16    0.85
   4   3  -6    5.50    1.66
  -4   3  -7    7.38    1.07
  -4   3  -7    8.06    1.03
   4  -3  -7    8.18    1.33
   4  -3   7    6.60    0.88
   4  -3   7    6.94    1.54
  -4   3   7    7.98    1.32
   4  -3   7    6.22    0.93
  -4   3   7    7.06    0.97
  -4   3   7    7.24    1.16
   4  -3   7    7.25    0.93
   4   3   8   10.83    1.85
  -4   3  -8   13.07    1.41
  -4  -3   8    8.13    2.33
  -4   3  -8   13.39    3.05
  -4  -3   8   10.93    1.31
   4   3   8   12.59    1.30
  -4  -3   8   12.32    1.35
  -4  -3   8    9.83    1.93
  -4   3  -8   11.71    1.46
   4  -3  -8   12.68    1.72
  -4  -3   8   11.72    1.26
   4  -3   8    9.14    2.00
   4   3  -8   11.91    1.44
  -4  -3  -8   10.71    1.29
  -4   3   8   11.55    1.78
   4  -3   8   11.12    1.37
  -4  -3  -8   12.45    1.75
   4  -3   8   11.83    1.26
  -4  -3  -8   13.29    1.34
  -4   3   8   12.49    1.74
   4  -3   8   12.51    1.36
  -4   3   8   11.19    1.35
   4  -3  -9    6.23    1.24
  -4   3  -9    5.34    2.63
  -4  -3   9    2.69    2.62
  -4  -3   9    5.75    0.84
  -4  -3   9    4.47    0.88
   4   3   9    7.40    1.74
   4   3   9    5.91    0.88
   4  -3  -9    6.23    1.00
  -4   3  -9    6.10    0.94
  -4  -3   9    5.63    1.81
  -4   3   9    6.19    0.94
  -4  -3  -9    5.87    0.82
   4  -3   9    6.36    0.87
   4  -3   9    4.41    1.37
  -4  -3  -9    5.48    0.84
  -4  -3  -9    5.60    1.20
  -4   3   9    7.50    1.59
   4   3  -9    5.01    0.92
   4  -3   9    7.45    1.01
  -4   3   9    6.80    0.98
  -4  -3  10   11.72    1.39
  -4  -3  10   12.63    1.30
  -4   3 -10   13.60    1.39
   4   3  10   13.27    1.37
   4  -3 -10   13.61    1.51
  -4  -3 -10   12.35    1.29
   4   3 -10   12.30    1.43
  -4  -3 -10   11.47    1.24
  -4   3  10   13.53    1.45
  -4   3  10   11.92    1.44
   4  -3  10   12.52    1.32
  -4  -3 -10   11.90    1.63
   4  -3  10   13.71    1.48
   4   3  11    2.75    0.59
  -4   3 -11    4.01    0.62
   4  -3 -11    3.96    0.73
  -4  -3  11    2.55    0.62
  -4  -3  11    3.28    0.52
   4  -3 -11    3.90    0.60
  -4  -3 -11    2.64    0.52
  -4   3  11    4.15    0.68
  -4   3  11    2.81    0.69
   4  -3  11    4.03    0.66
  -4  -3 -11    2.61    0.62
   4   3 -11    2.99    0.68
  -4  -3  12    2.06    0.46
   4   3  12    2.21    0.41
   4  -3 -12    2.70    0.48
  -4   3 -12    1.81    0.34
   4   3  12    1.44    0.42
  -4   3 -12    2.55    0.45
   4   3 -12    2.02    0.51
  -4  -3 -12    1.26    0.36
  -4   3  12    1.15    0.34
   4  -3  12    2.06    0.39
   4   4   0   12.73    1.45
   4  -4   0   11.96    1.38
   4   4   0   11.72    1.11
  -4   4   0   11.37    1.52
  -4   4   0   11.71    1.25
  -4   4   0   10.96    1.30
  -4   4  -1  119.22    9.51
  -4   4  -1  115.55    9.67
   4  -4  -1  107.64    9.55
   4   4   1  114.42    9.17
  -4   4  -1  114.73    9.42
  -4  -4   1  106.55    8.93
  -4   4   1  106.91    9.00
   4  -4   1  116.61    9.19
  -4   4   1  105.24    9.35
  -4   4   1  113.04    9.09
   4   4  -1  117.18    9.73
  -4   4  -2   31.14    3.30
  -4   4  -2   31.91    3.16
  -4   4  -2   34.76    4.01
  -4  -4   2   31.21    2.53
  -4   4   2   30.57    2.78
  -4   4   2   28.78    2.68
  -4   4   2   27.64    3.12
   4   4  -2   37.20    3.49
   4  -4   2   31.66    2.93
  -4   4  -3   65.70    5.71
  -4  -4   3   59.78    5.31
   4   4   3   60.82    5.28
  -4   4  -3   67.20    5.71
   4   4   3   61.20    5.52
  -4  -4   3   61.92    5.59
  -4   4  -3   66.05    5.60
   4  -4   3   66.98    5.66
  -4   4   3   67.68    6.01
   4   4  -3   55.80    5.78
  -4  -4  -3   56.28    5.07
  -4   4   3   64.30    5.39
  -4   4   3   68.65    5.53
   4   4   4   17.44    2.09
  -4  -4   4   16.79    1.90
  -4  -4   4   16.77    2.17
  -4   4  -4   24.42    2.67
   4   4   4   16.31    1.86
  -4   4  -4   20.32    1.91
   4  -4   4   20.59    2.24
   4   4  -4   17.68    2.53
  -4   4   4   21.89    1.99
  -4  -4  -4   18.12    1.98
  -4   4   4   19.81    2.72
  -4   4   4   21.42    2.10
   4  -4   4   21.16    1.81
  -4  -4   5   37.91    4.22
   4   4   5   41.40    3.86
  -4   4  -5   45.41    4.29
  -4   4  -5   42.45    4.28
  -4  -4   5   41.34    3.89
  -4   4  -5   39.12    3.40
  -4   4   5   42.54    4.01
  -4  -4  -5   31.10    3.63
   4  -4   5   45.89    3.68
  -4   4   5   41.97    3.87
   4   4  -5   37.54    4.41
   4  -4   5   45.10    4.22
  -4   4  -6   32.08    3.00
  -4   4  -6   33.21    3.93
  -4   4  -6   32.56    2.97
  -4  -4   6   32.83    3.71
  -4   4  -6   31.99    3.86
  -4  -4   6   30.56    2.78
  -4  -4   6   36.97    3.02
   4  -4  -6   34.65    3.20
  -4  -4   6   32.06    2.87
  -4  -4   6   31.95    3.25
   4  -4  -6   30.70    2.84
  -4  -4   6   30.04    2.84
  -4   4   6   33.36    3.41
  -4   4   6   35.04    3.23
   4  -4   6   34.82    3.56
  -4  -4  -6   31.55    3.18
   4   4  -6   30.00    4.10
  -4  -4  -6   29.28    2.90
  -4  -4  -6   27.48    2.74
   4  -4   6   29.47    2.83
   4  -4   6   30.76    2.79
   4  -4   6   31.97    2.90
  -4   4   6   33.18    2.92
  -4   4  -7   35.37    4.91
  -4  -4   7   39.39    3.38
   4   4   7   38.35    3.37
   4  -4  -7   39.42    3.35
   4   4   7   38.68    3.87
  -4  -4   7   36.58    3.39
  -4  -4   7   37.42    3.31
  -4  -4   7   39.13    3.90
  -4  -4   7   38.62    4.49
   4  -4  -7   38.89    3.63
  -4   4  -7   38.39    4.77
  -4   4  -7   36.28    3.32
  -4   4  -7   37.64    3.26
   4   4  -7   33.71    3.31
  -4   4   7   39.89    3.45
  -4   4   7   41.51    3.86
  -4   4   7   42.24    4.46
   4  -4   7   39.88    3.46
  -4   4   7   35.32    3.49
  -4  -4  -7   38.20    3.73
   4  -4   7   36.68    3.32
   4  -4   7   41.82    4.22
   4  -4   7   37.00    3.38
  -4  -4  -7   33.62    3.18
  -4  -4  -7   34.98    3.15
  -4   4  -8    5.88    2.50
  -4  -4   8    4.07    0.70
  -4   4  -8    5.82    0.87
  -4  -4   8    3.72    0.77
   4   4   8    4.16    0.75
  -4  -4   8    4.89    1.92
  -4  -4   8    4.18    0.80
   4  -4  -8    5.53    1.18
  -4   4  -8    6.13    1.03
  -4  -4   8    3.96    1.24
  -4   4   8    9.03    2.06
   4  -4   8    5.81    0.79
  -4  -4  -8    4.69    1.24
  -4  -4  -8    4.41    0.72
  -4  -4  -8    3.89    0.77
  -4   4   8    5.27    0.88
   4  -4   8    5.02    0.82
   4   4  -8    3.66    0.82
  -4   4   8    3.76    0.88
  -4   4  -9    8.53    1.24
   4  -4  -9    7.12    1.12
  -4   4  -9    7.77    1.09
  -4  -4   9    7.22    0.88
  -4  -4   9    7.45    1.01
  -4  -4   9    7.22    2.48
   4   4   9    7.89    0.94
   4  -4  -9    5.83    1.24
  -4   4  -9    5.77    2.95
   4   4   9    7.88    1.83
  -4   4   9    5.54    1.10
   4  -4   9    6.33    0.98
  -4  -4  -9    7.81    1.85
  -4   4   9    6.68    1.03
   4  -4   9    7.41    2.00
  -4  -4  -9    7.28    1.34
  -4  -4  -9    6.41    0.92
   4   4  -9    7.21    1.06
   4  -4   9    6.40    0.90
  -4   4   9    6.08    1.42
  -4  -4  -9    7.56    0.91
   4  -4 -10    4.42    0.86
  -4   4 -10    3.50    0.75
  -4   4  10    2.87    0.66
   4  -4  10    2.91    0.59
  -4  -4 -10    5.11    0.71
   4  -4  10    1.83    0.54
  -4   4  10    3.85    0.91
  -4  -4 -10    6.50    1.16
   4  -4 -11    0.77    0.39
  -4   4 -11    1.04    0.49
  -4  -4  11    0.63    0.38
   4  -4 -11    1.08    0.41
   4   4  11    0.54    0.29
  -4  -4  11    0.39    0.23
  -4  -4 -11    0.66    0.47
  -4   4  11    0.14    0.31
   4  -4  11    0.41    0.34
  -4  -4 -11    0.75    0.27
   4  -4  11    0.43    0.45
  -4  -4 -11    0.59    0.33
   4   4 -11    0.65    0.32
   4  -4 -12    2.40    0.46
   4   4  12    2.34    0.41
   4   4  12    2.49    0.67
  -4   4 -12    3.04    0.49
   4   4 -12    3.21    0.49
  -4  -4 -12    2.26    0.45
   4  -4  12    1.82    0.42
  -4   4  12    1.86    0.43
  -4   5   0    3.87    0.74
  -4   5   0    3.01    0.90
   4   5   0    3.44    0.52
  -4   5   0    3.29    0.67
   4   5   0    3.84    0.84
  -4   5  -1   51.10    4.12
  -4   5  -1   49.66    4.20
   4   5   1   35.91    3.71
  -4  -5   1   39.42    3.63
   4   5   1   38.87    3.96
  -4   5  -1   53.92    4.51
  -4   5   1   47.37    3.81
  -4   5   1   50.23    3.94
   4   5  -1   41.28    3.83
  -4   5   1   50.22    4.37
   4   5  -1   38.46    4.31
   4  -5   1   45.64    3.98
  -4   5  -2   25.18    2.82
  -4   5  -2   26.23    2.63
   4  -5   2   25.87    2.58
  -4   5   2   24.97    3.00
  -4   5   2   24.51    2.44
  -4   5   2   24.62    2.33
  -4   5  -3   25.33    2.84
   4   5   3   28.32    2.38
  -4  -5   3   32.41    2.78
  -4  -5   3   28.22    2.41
  -4   5  -3   27.04    3.09
  -4   5  -3   24.86    2.99
   4   5  -3   33.20    3.35
  -4   5   3   25.37    3.28
   4  -5   3   22.53    2.34
   4  -5   3   27.03    2.79
  -4   5   3   25.42    2.50
  -4   5   3   25.75    2.64
   4   5   4    6.32    1.43
  -4   5  -4    4.94    1.43
   4   5   4    5.17    0.80
  -4   5  -4    3.96    0.81
  -4   5  -4    5.11    1.26
  -4  -5   4    6.18    1.16
  -4  -5   4    5.13    0.89
  -4   5   4    3.15    1.91
   4   5  -4    6.97    1.55
   4  -5   4    4.67    0.69
  -4   5   4    4.40    0.84
   4  -5   4    4.75    1.12
  -4   5   4    5.15    0.95
  -4  -5   5    1.59    0.37
  -4   5  -5    2.06    1.14
  -4  -5   5    0.97    0.34
  -4  -5   5    1.93    0.84
   4   5   5    0.85    0.47
  -4   5  -5    0.58    0.38
  -4   5  -5    0.70    0.81
  -4  -5   5    1.57    0.60
   4  -5   5    0.81    0.29
   4  -5   5    0.22    0.58
   4  -5   5    0.21    0.32
   4  -5   5    1.15    0.60
  -4  -5  -5    1.30    0.43
  -4   5   5    0.21    0.34
  -4   5   5    0.19    0.48
  -4  -5  -5    1.76    0.78
   4   5  -5    1.09    0.93
  -4   5  -6    1.06    0.44
  -4  -5   6    0.90    0.45
  -4  -5   6    1.03    0.63
  -4  -5   6    1.38    0.60
   4   5   6    0.87    0.53
   4  -5  -6    0.84    0.53
  -4  -5   6    1.34    0.46
  -4  -5   6    1.12    0.33
  -4  -5   6    1.29    0.36
  -4   5  -6    1.05    0.47
  -4   5  -6    0.02    1.17
  -4   5  -6   -1.32    1.34
  -4  -5   6    1.05    0.91
   4  -5  -6    0.64    0.63
  -4  -5  -6    0.02    0.76
  -4   5   6    0.34    0.39
   4  -5   6    1.21    0.74
   4   5  -6    1.55    1.41
  -4  -5  -6    0.87    0.28
  -4  -5  -6    0.59    0.59
  -4  -5  -6    1.74    0.46
   4  -5   6    0.87    0.37
   4  -5   6    0.63    0.33
  -4   5   6    1.31    0.45
  -4   5   6    2.38    1.03
   4  -5   6    0.82    0.59
   4  -5   6    1.10    0.39
  -4  -5  -6    1.24    0.77
  -4  -5   7   21.88    2.02
  -4   5  -7   25.14    4.19
  -4  -5   7   26.15    3.48
  -4   5  -7   23.32    2.30
  -4  -5   7   21.84    2.21
   4  -5  -7   25.35    2.63
   4   5   7   21.12    2.54
   4   5   7   21.24    2.10
  -4   5   7   23.52    2.57
   4  -5   7   20.38    2.44
  -4  -5  -7   21.06    2.02
  -4   5   7   25.85    2.33
   4  -5   7   21.86    2.97
  -4  -5  -7   19.35    3.32
   4  -5   7   23.85    2.23
   4   5  -7   22.11    2.25
  -4   5  -8   29.05    5.44
  -4  -5   8   19.00    1.76
  -4   5  -8   22.23    2.50
  -4   5  -8   27.86    2.46
   4   5   8   18.41    1.84
   4  -5  -8   28.39    2.88
  -4   5   8   22.44    2.03
   4  -5   8   15.82    1.89
  -4   5   8   17.81    2.34
   4  -5   8   13.42    2.71
   4   5  -8   23.97    2.46
  -4  -5  -8   24.41    2.28
  -4  -5  -8   27.26    3.10
   4  -5   8   22.44    1.85
   4   5   9   10.53    2.42
   4  -5  -9    7.52    1.63
  -4  -5   9   10.37    3.24
  -4   5  -9    5.42    1.35
   4   5   9    7.73    1.05
  -4   5  -9   10.57    1.26
  -4  -5   9    8.10    0.94
   4  -5  -9    8.93    1.60
   4   5  -9    8.79    1.11
   4  -5   9   12.05    2.95
   4  -5   9    8.73    1.11
  -4  -5  -9    7.31    1.02
  -4  -5  -9    6.17    1.94
  -4   5   9    4.64    1.95
   4  -5   9    9.60    1.33
  -4  -5  -9    7.50    1.75
   4   5  10    1.13    0.37
  -4  -5  10    0.68    0.31
   4  -5 -10    1.52    0.52
  -4   5 -10    1.44    0.48
  -4   5 -10    1.60    0.59
  -4  -5  10    1.45    0.42
  -4   5  10    0.52    0.38
   4  -5  10    0.54    0.39
   4   5 -10    2.11    0.48
   4   5 -10    1.98    0.63
  -4  -5 -10    2.34    0.42
  -4  -5 -10    1.76    0.70
  -4  -5 -10    2.04    0.48
   4  -5  10    0.54    0.31
   4  -5 -11    3.65    0.60
  -4   5 -11    3.48    0.60
  -4  -5  11    1.86    0.45
   4  -5 -11    3.47    0.62
   4   5  11    1.58    0.54
  -4  -5  11    1.75    0.43
  -4  -5 -11    2.33    0.55
  -4  -5 -11    2.14    0.49
   4   5 -11    2.32    0.55
   4   5  12   16.74    1.38
  -4   5 -12   18.48    1.62
   4  -5 -12   18.59    1.59
   4  -5  12   16.22    1.42
   4   5 -12   18.53    1.61
  -4   5  12   14.34    1.50
  -4   6   0    0.07    0.27
   4   6   0    0.31    0.40
   4   6   0    0.24    0.27
  -4   6   0    1.00    0.87
  -4   6   0    0.13    0.32
  -4   6  -1    7.15    1.05
  -4   6  -1    7.97    1.67
  -4   6  -1    7.19    1.01
   4   6   1    8.86    1.38
   4   6   1    8.29    1.09
  -4   6   1   10.83    1.22
   4  -6   1    9.52    1.36
  -4   6   1    9.28    1.25
   4  -6   1    9.97    1.01
   4   6  -1    5.20    0.73
   4   6  -1    4.45    1.13
  -4   6   1    7.61    1.91
   4  -6  -2   55.62    4.52
  -4   6  -2   45.62    4.39
  -4   6  -2   46.42    4.70
  -4  -6   2   38.31    3.66
  -4   6  -2   50.81    4.45
  -4   6  -2   48.18    4.73
   4   6   2   39.42    3.77
  -4   6   2   46.06    3.91
  -4   6   2   42.47    3.73
   4   6  -2   37.76    4.61
   4  -6   2   43.23    3.99
  -4   6  -3  104.97    8.92
  -4   6  -3  110.76    9.69
  -4   6  -3  111.30    9.49
  -4  -6   3  111.56    9.18
  -4   6  -3  101.64    9.74
   4   6   3  116.63    8.81
   4   6   3  111.74    9.27
   4  -6   3  105.59    8.84
   4  -6   3  107.18    9.31
  -4   6   3  104.02    9.00
   4   6  -3  118.75   10.04
  -4   6   3  104.92    9.21
  -4   6  -4   10.61    2.22
  -4   6  -4   12.03    2.00
  -4  -6   4    6.48    1.27
   4   6   4    4.85    1.26
  -4   6  -4    8.69    1.14
   4  -6   4    8.40    0.95
   4   6  -4    6.51    1.67
  -4   6   4    9.53    1.39
   4  -6   4    9.22    1.52
  -4   6   4    8.55    1.17
   4  -6  -5   23.57    2.52
   4  -6  -5   26.08    2.45
  -4  -6   5   27.27    2.42
   4   6   5   30.34    2.69
  -4  -6   5   28.58    3.42
  -4  -6   5   29.32    2.48
  -4   6  -5   24.34    3.45
   4   6   5   29.61    3.23
  -4   6  -5   24.38    3.63
  -4  -6   5   27.27    2.40
  -4   6  -5   23.32    2.34
   4  -6  -5   27.51    2.77
  -4  -6   5   28.72    2.43
  -4   6  -5   25.09    2.45
  -4  -6  -5   22.26    2.38
  -4   6   5   25.99    2.97
   4  -6   5   24.98    2.50
   4  -6   5   25.97    3.07
   4  -6   5   27.37    2.42
  -4   6   5   26.15    2.72
   4   6  -5   32.37    4.00
  -4  -6  -5   30.60    2.87
   4  -6   5   24.12    2.46
  -4   6   5   26.18    2.50
  -4  -6  -5   24.98    2.32
  -4  -6   6    3.43    0.70
  -4  -6   6    3.48    0.74
  -4  -6   6    3.42    1.19
  -4   6  -6    5.18    0.99
  -4  -6   6    3.93    0.76
   4  -6  -6    6.35    1.27
  -4   6  -6    7.14    2.50
  -4   6  -6    6.16    0.87
  -4  -6   6    5.22    0.73
  -4   6  -6    4.92    2.14
   4  -6  -6    5.52    0.97
  -4  -6   6    4.57    0.75
   4   6   6    3.64    0.93
  -4   6   6    6.20    1.11
   4  -6   6    5.92    0.74
   4  -6   6    4.88    0.78
   4  -6   6    5.73    0.85
  -4   6   6    5.19    1.60
  -4  -6  -6    4.52    0.63
  -4  -6  -6    5.94    1.30
  -4  -6  -6    4.29    0.81
  -4  -6  -6    3.10    0.89
   4  -6   6    4.29    1.39
  -4   6  -7   74.29    9.70
  -4   6  -7   87.78    7.51
  -4  -6   7   94.37    8.82
  -4  -6   7  104.77    7.70
  -4   6  -7   80.82    7.35
  -4  -6   7   89.07    7.51
   4  -6  -7   86.33    7.82
   4   6   7  110.32    8.23
  -4  -6   7   86.45    7.60
   4  -6  -7   97.32    7.50
  -4  -6   7   90.31    7.66
   4   6   7   90.39    7.64
  -4  -6  -7   92.93    7.97
  -4  -6  -7   89.17    7.49
  -4   6   7   94.20    8.16
   4  -6   7  101.71    8.75
  -4  -6  -7   92.67    7.37
   4  -6   7   89.49    7.71
  -4  -6  -7   95.37    7.54
  -4   6   7   89.97    7.75
   4  -6   7   80.92    7.56
  -4  -6   8   23.18    3.51
   4  -6  -8   20.90    2.52
  -4  -6   8   24.22    2.19
   4   6   8   23.60    2.10
  -4   6  -8   20.56    2.15
   4  -6  -8   22.44    2.31
   4   6   8   23.20    2.75
  -4  -6   8   23.91    2.14
  -4   6  -8   21.32    2.30
   4  -6   8   16.08    3.43
  -4  -6  -8   25.34    3.12
   4  -6   8   20.92    2.03
  -4  -6  -8   23.02    2.15
  -4   6   8   21.17    2.20
   4   6  -8   23.08    2.22
  -4  -6  -8   22.78    1.97
   4  -6   8   19.25    2.12
  -4   6   8   22.27    2.70
  -4   6  -9   16.37    1.76
   4   6   9   16.26    1.65
  -4  -6   9   14.71    3.51
  -4   6  -9   15.50    1.61
   4  -6  -9   13.94    1.89
  -4  -6   9   15.76    1.70
   4  -6  -9   15.42    1.69
   4   6  -9   14.86    1.64
  -4  -6  -9   15.22    1.37
  -4  -6  -9   13.53    2.28
   4  -6   9   16.30    1.62
  -4   6   9   19.77    2.71
  -4   6   9   18.10    1.83
   4  -6   9   17.71    1.73
  -4  -6  -9   17.36    1.60
   4   6  10    8.23    1.05
  -4   6 -10    7.28    1.11
   4  -6 -10    8.97    1.25
  -4   6 -10    8.70    1.00
   4  -6 -10    9.55    1.09
   4   6 -10    9.17    1.02
   4  -6  10    5.48    0.86
  -4  -6 -10    5.60    0.96
   4  -6  10    7.58    0.85
   4   6 -10    6.76    1.13
  -4  -6 -10    7.54    1.35
  -4  -6 -10    6.28    0.91
  -4   6  10    7.42    1.02
  -4  -6  11    0.47    0.32
  -4   6 -11    0.58    0.26
   4   6  11    0.36    0.25
  -4  -6  11    0.61    0.30
  -4   6 -11    0.49    0.35
   4  -6 -11    0.41    0.40
   4  -6 -11    0.27    0.34
  -4   6  11    0.45    0.31
  -4  -6 -11    0.26    0.40
   4  -6  11    0.43    0.23
   4   6 -11    0.28    0.31
  -4  -6 -11    0.37    0.26
  -4  -6 -12    2.55    0.36
  -4   6  12    2.24    0.39
   4   7   0   33.13    4.19
  -4   7   0   45.36    4.05
   4  -7   0   47.99    3.73
   4  -7   0   41.24    3.97
  -4   7   0   46.94    3.91
   4  -7  -1   44.18    3.98
  -4   7  -1   42.95    4.82
  -4   7  -1   47.89    4.22
  -4   7  -1   45.03    4.30
   4   7   1   54.59    4.69
   4   7   1   57.38    5.22
   4   7  -1   48.54    4.02
   4   7  -1   49.19    4.79
  -4   7   1   53.79    4.68
   4  -7   1   56.52    4.53
   4  -7   1   50.19    4.86
  -4   7   1   49.35    4.83
   4   7   2   23.47    2.63
  -4   7  -2   21.03    2.00
  -4   7  -2   17.88    2.98
   4   7   2   20.50    2.27
  -4   7  -2   22.93    2.77
   4  -7  -2   20.17    2.00
  -4   7   2   23.11    2.44
  -4   7   2   21.83    2.24
   4  -7   2   22.69    2.50
   4   7  -2   20.13    1.93
   4   7  -2   20.72    3.39
   4  -7   2   22.55    2.05
  -4   7  -3   36.30    3.17
  -4   7  -3   31.81    4.02
  -4   7  -3   36.39    3.75
  -4   7  -3   32.18    4.15
  -4   7   3   29.67    2.92
  -4   7   3   29.27    3.11
   4  -7   3   32.16    2.72
   4  -7   3   30.75    3.23
   4   7  -3   39.51    4.30
  -4  -7   4   40.44    3.04
  -4  -7   4   36.89    3.00
  -4  -7   4   40.97    3.60
   4   7   4   43.06    3.81
  -4   7  -4   23.86    4.17
  -4   7  -4   31.37    3.67
   4  -7  -4   32.78    3.00
  -4  -7   4   36.98    3.15
  -4  -7   4   36.99    2.95
  -4   7  -4   28.57    3.94
   4   7   4   38.54    3.05
  -4   7  -4   31.25    2.96
  -4   7   4   31.02    3.14
  -4  -7  -4   33.40    2.93
  -4   7   4   30.94    3.49
  -4   7   4   28.23    3.56
   4  -7   4   27.05    3.22
   4  -7   4   32.87    3.64
   4  -7   4   31.43    3.04
   4   7  -4   40.44    4.46
  -4  -7  -4   35.38    2.84
   4  -7   4   28.09    2.90
  -4   7  -5   46.92    5.81
  -4  -7   5   51.55    5.06
   4   7   5   51.60    5.29
  -4  -7   5   52.78    4.36
  -4  -7   5   50.83    4.36
   4  -7  -5   56.94    4.50
   4  -7  -5   55.72    4.54
  -4  -7   5   53.82    4.36
   4  -7  -5   58.51    4.93
   4   7   5   55.97    4.58
  -4  -7   5   46.28    4.31
  -4  -7   5   45.41    4.31
  -4   7  -5   55.41    4.53
  -4   7   5   55.92    4.76
   4  -7   5   55.16    4.44
  -4  -7  -5   55.66    4.94
   4   7  -5   49.39    6.11
  -4  -7  -5   43.95    4.30
  -4   7   5   51.71    5.09
   4  -7   5   49.81    4.30
   4  -7   5   51.09    4.42
  -4  -7  -5   47.18    4.33
  -4   7   5   52.56    4.47
  -4  -7  -5   44.19    4.37
  -4  -7   6   11.59    1.23
  -4   7  -6   11.78    1.35
  -4  -7   6    8.61    1.41
  -4   7  -6   11.21    1.50
  -4  -7   6   12.75    1.30
  -4  -7   6   12.55    1.29
   4  -7  -6   11.84    1.77
   4   7   6   12.30    1.57
  -4  -7   6   12.92    2.13
   4  -7   6   11.54    2.34
   4  -7   6   10.86    1.19
  -4  -7  -6   11.83    1.31
  -4   7   6   11.83    1.37
   4  -7   6   10.83    1.38
  -4  -7  -6   11.21    1.59
   4  -7   6   11.20    1.28
  -4   7   6   11.22    1.64
   4  -7  -7   27.44    2.61
  -4   7  -7   24.02    2.61
  -4   7  -7   22.59    2.43
  -4  -7   7   23.88    2.11
  -4  -7   7   23.85    3.93
  -4  -7   7   26.38    2.21
   4  -7  -7   23.38    2.86
  -4  -7   7   21.82    2.10
  -4  -7  -7   30.82    3.26
  -4  -7  -7   25.78    2.71
  -4  -7  -7   30.16    2.49
  -4   7   7   20.78    2.18
  -4  -7  -7   26.59    2.45
   4  -7   7   22.43    2.24
   4  -7   7   19.55    2.01
  -4   7   7   18.78    2.52
   4  -7  -8    3.22    0.80
  -4   7  -8    4.31    0.99
  -4  -7   8    3.64    0.73
   4  -7  -8    3.81    1.11
   4   7   8    3.76    1.19
   4   7   8    2.45    0.73
  -4   7  -8    4.38    0.80
  -4  -7   8    3.56    0.78
  -4  -7  -8    3.38    0.75
  -4  -7  -8    3.89    0.74
   4  -7   8    3.89    0.67
   4  -7   8    1.20    2.25
  -4  -7  -8    3.05    0.68
  -4   7   8    2.77    1.08
  -4   7   8    4.57    0.88
  -4  -7  -8    2.66    1.49
   4  -7   8    3.97    0.73
  -4  -7   9    6.16    0.93
  -4   7  -9    3.85    1.21
   4  -7  -9    6.25    0.93
  -4   7  -9    6.77    0.90
   4   7   9    6.16    0.90
   4  -7  -9    5.34    1.12
  -4  -7  -9    5.44    0.84
  -4  -7  -9    3.66    1.50
   4  -7   9    7.69    0.88
   4   7  -9    4.10    0.90
  -4  -7  -9    4.37    0.84
   4  -7   9    8.96    0.99
  -4   7   9    8.41    1.08
   4  -7 -10    6.82    0.86
  -4   7 -10    6.32    1.07
  -4  -7  10    6.71    0.82
  -4  -7  10    7.13    0.85
  -4   7 -10    6.86    1.11
   4  -7 -10    6.07    1.13
   4   7  10    5.44    1.02
  -4  -7 -10    6.38    0.83
   4   7 -10    6.80    1.04
  -4   7  10    6.75    0.93
   4  -7  10    6.45    0.83
   4  -7  10    6.24    0.76
   4   7 -10    5.52    0.88
  -4  -7 -10    5.02    1.19
  -4  -7 -10    6.47    0.85
   4   7  11    4.72    0.53
   4  -7 -11    2.88    0.46
  -4   7 -11    3.36    0.46
  -4   7 -11    2.96    0.52
   4  -7 -11    2.69    0.57
  -4  -7 -11    4.19    0.51
  -4   7  11    3.53    0.62
  -4   8   0    6.35    0.92
   4  -8   0    4.18    1.14
   4  -8   0    5.80    0.84
  -4   8   0    5.69    1.13
  -4   8   0    5.95    0.99
  -4   8  -1   23.63    2.50
  -4   8  -1   23.12    2.34
  -4   8  -1   22.99    2.08
   4   8   1   19.08    2.66
   4  -8  -1   22.29    2.09
   4   8   1   18.29    2.16
   4   8  -1   18.22    2.11
  -4   8   1   23.21    2.23
   4   8  -1   18.35    2.77
   4  -8   1   24.37    2.06
  -4   8   1   23.14    2.48
   4  -8   1   18.90    2.41
   4   8   2    7.31    1.76
  -4  -8   2   11.75    1.17
  -4  -8   2   12.03    1.14
  -4  -8   2   10.74    1.08
  -4   8  -2    9.28    1.58
   4  -8  -2    7.60    1.16
   4   8   2   12.94    1.91
   4  -8  -2    9.42    1.33
   4  -8  -2   11.80    1.54
  -4   8  -2    8.70    1.24
  -4  -8   2   10.53    1.03
   4  -8   2    8.92    1.70
  -4   8   2    9.54    1.30
  -4   8   2    7.94    1.46
   4   8  -2   13.35    2.26
   4   8  -2   11.61    1.31
   4  -8   2    7.84    1.17
  -4  -8  -2   11.20    1.23
  -4  -8  -2   11.94    1.60
   4  -8   2    9.21    1.11
   4   8   3    2.17    1.26
  -4   8  -3    2.23    0.59
  -4   8  -3    1.74    0.90
   4  -8  -3    1.80    0.88
  -4  -8   3    2.16    0.48
  -4   8  -3    2.58    1.30
  -4  -8   3    2.11    0.48
  -4  -8   3    2.88    0.77
  -4  -8   3    1.90    0.39
   4   8   3    1.74    0.78
  -4  -8   3    2.31    0.50
  -4  -8  -3    2.29    0.63
   4   8  -3    1.09    1.09
  -4  -8  -3    2.87    0.95
  -4  -8  -3    2.30    0.46
  -4   8   3    1.71    0.63
  -4   8   3    2.02    0.88
   4  -8   3    1.83    0.56
   4  -8   3    1.52    0.86
  -4  -8   4    8.18    0.96
  -4  -8   4    8.04    0.96
  -4   8  -4    5.67    1.84
   4  -8  -4    6.65    1.15
   4   8   4    9.62    1.74
  -4  -8   4    8.49    0.97
   4  -8  -4    7.99    1.33
   4   8   4    7.77    1.01
   4  -8  -4    8.56    1.19
  -4  -8   4    8.48    0.88
  -4   8  -4    6.61    1.11
  -4   8  -4    5.84    1.76
  -4  -8   4    7.52    1.04
  -4  -8  -4    6.38    1.12
   4  -8   4    9.05    1.88
  -4  -8  -4    6.91    1.05
  -4  -8  -4    7.74    0.92
   4  -8   4    8.73    1.14
  -4   8   4    6.68    1.23
  -4   8   4    6.98    1.02
  -4   8   4    7.05    1.63
   4  -8   4    7.45    0.97
  -4  -8  -4    9.19    1.50
   4  -8   4    7.02    0.86
   4  -8   4    7.73    1.14
   4   8  -4   10.38    2.41
  -4  -8  -4    9.61    0.99
  -4  -8   5    1.46    0.48
  -4   8  -5    3.44    2.35
  -4   8  -5    3.63    0.81
   4  -8  -5    2.94    0.79
  -4  -8   5    2.42    0.52
  -4  -8   5    2.32    0.53
  -4  -8   5    1.58    0.43
  -4   8  -5    4.17    0.96
  -4  -8   5    1.56    0.44
   4  -8  -5    3.16    0.91
   4   8   5    1.56    0.62
   4  -8  -5    4.86    1.22
   4  -8   5    0.99    1.30
  -4   8   5    3.34    0.71
  -4   8   5    1.92    0.70
  -4  -8  -5    3.36    0.68
   4  -8   5    2.48    0.54
  -4  -8  -5    1.70    0.71
  -4  -8  -5    3.40    1.15
   4  -8   5    3.08    0.71
   4  -8   5    2.40    0.57
  -4  -8   6   20.20    2.21
   4   8   6   22.15    2.49
  -4  -8   6   20.21    2.26
  -4  -8   6   23.58    2.32
  -4   8   6   30.08    2.89
  -4  -8  -6   17.54    1.79
   4  -8   6   29.36    2.40
   4  -8   6   26.51    2.22
  -4  -8  -6   19.64    1.87
   4  -8   6   21.57    3.72
  -4  -8  -6   20.96    2.56
   4  -8   6   25.99    2.42
  -4   8   6   28.78    2.48
  -4  -8  -6   16.61    2.13
   4  -8  -7    2.30    0.94
  -4   8  -7    1.90    0.66
  -4   8  -7    2.68    0.61
   4  -8  -7    1.28    0.68
  -4  -8   7    1.66    0.75
  -4  -8   7    2.36    0.59
  -4  -8   7    2.89    0.63
   4   8   7    1.29    0.92
  -4  -8   7    1.85    0.66
  -4  -8  -7    1.51    0.53
   4  -8   7    1.30    0.47
  -4  -8  -7    1.62    0.51
  -4   8   7    1.49    0.54
   4  -8   7    1.92    0.45
   4  -8   7    1.72    2.42
  -4   8   7    1.34    0.81
  -4  -8  -7   -0.87    0.95
  -4  -8  -7    2.46    1.31
   4  -8  -8    0.24    0.55
  -4  -8   8    0.62    0.42
  -4  -8   8    0.38    0.49
  -4  -8   8    0.85    0.38
   4   8   8    0.87    0.39
  -4   8  -8    0.83    0.44
  -4   8  -8    0.12    0.50
  -4  -8   8    0.20    0.51
   4  -8  -8   -0.20    0.48
  -4  -8  -8    0.27    1.34
   4  -8   8    0.02    0.28
  -4   8   8    0.31    0.40
  -4  -8  -8    1.04    0.47
  -4  -8  -8    0.56    0.53
  -4  -8  -8    1.15    0.49
   4  -8   8    0.42    0.35
  -4   8   8    0.18    0.95
  -4   8  -9    0.83    0.49
   4   8   9    0.42    0.33
  -4  -8   9    0.36    0.31
   4  -8  -9    0.67    0.40
   4  -8  -9    1.04    0.62
  -4  -8   9    0.70    0.38
  -4   8  -9    1.05    0.46
  -4   8   9    1.12    0.47
  -4  -8  -9    0.29    0.35
   4  -8   9    0.75    0.38
   4   8  -9    0.13    0.48
   4  -8   9    1.02    0.32
  -4  -8  -9   -0.01    0.37
  -4  -8  -9    0.00    1.29
  -4   8 -10    3.01    0.69
   4  -8 -10    1.39    0.56
   4   8  10    0.92    0.42
  -4   8 -10    1.46    0.51
   4  -8 -10    2.46    0.47
  -4  -8  10    0.46    0.31
   4   8 -10    1.82    0.57
  -4  -8 -10    1.27    0.43
  -4  -8 -10    1.61    0.74
   4  -8  10    1.06    0.33
  -4   8  10    1.53    0.43
  -4  -8 -10    1.59    0.42
  -4  -8 -11    2.22    0.38
  -4  -8 -11    2.78    0.44
  -4   8  11    4.19    0.62
   4  -9   0    4.31    1.10
   4  -9   0    3.95    0.84
   4  -9   0    3.94    0.76
   4  -9   0    5.23    0.85
  -4   9   0    5.67    1.03
  -4  -9   0    5.02    1.22
  -4  -9   0    4.35    0.64
  -4   9   0    5.15    0.85
  -4  -9   0    5.60    0.85
   4   9   0    5.27    1.82
   4  -9   0    5.45    0.97
  -4  -9   0    5.07    0.76
   4   9   0    3.90    0.95
  -4   9   0    4.11    1.15
  -4  -9   1   31.84    2.70
  -4   9  -1   30.95    2.84
   4  -9  -1   31.21    2.91
   4  -9  -1   28.48    2.78
  -4   9  -1   32.74    3.19
  -4  -9   1   27.18    2.62
   4  -9  -1   32.45    2.94
  -4   9  -1   30.64    3.37
   4  -9  -1   32.67    3.19
   4   9   1   33.61    3.38
  -4   9  -1   26.89    3.81
  -4  -9   1   30.25    3.16
   4   9   1   29.13    3.74
   4  -9  -1   30.06    2.79
  -4  -9   1   28.83    2.68
  -4  -9   1   28.21    2.57
  -4  -9  -1   34.05    2.83
  -4  -9  -1   32.68    3.32
   4   9  -1   33.38    4.07
  -4  -9  -1   28.00    2.69
   4  -9   1   30.32    2.76
  -4  -9  -1   31.44    2.81
   4  -9   1   32.69    3.02
   4  -9   1   30.40    3.06
   4   9  -1   32.79    3.07
  -4   9   1   31.29    3.33
  -4   9   1   30.68    2.97
   4  -9   1   27.94    2.75
   4   9   2   11.96    1.74
   4  -9  -2    9.62    1.57
  -4  -9   2   11.28    1.21
   4  -9  -2   11.14    1.49
   4  -9  -2   10.51    1.31
  -4  -9   2   11.45    1.17
  -4  -9   2   12.47    1.27
  -4   9  -2    8.88    1.33
  -4   9  -2   10.05    1.98
  -4   9  -2    8.05    2.14
  -4  -9   2   12.60    1.31
   4   9   2   16.06    2.46
  -4   9   2   10.31    1.24
  -4  -9  -2   14.83    1.85
  -4  -9  -2   11.96    1.16
  -4  -9  -2   12.38    1.36
  -4  -9  -2   12.78    1.28
   4   9  -2   12.86    2.64
  -4   9   2    9.79    1.46
  -4   9   2   10.52    1.93
   4  -9   2   11.70    1.36
  -4  -9  -2   11.20    1.18
   4  -9   2   10.77    1.28
   4  -9   2   10.73    1.34
  -4  -9   3    0.32    0.33
  -4   9  -3    0.08    1.24
   4   9   3    1.56    1.39
   4  -9  -3   -0.28    0.58
   4  -9  -3    0.54    0.57
   4  -9  -3    0.50    0.56
  -4  -9   3   -0.23    0.33
  -4  -9   3    0.23    0.39
  -4   9  -3    0.58    0.50
  -4   9  -3    0.35    1.08
  -4  -9   3    0.29    0.54
   4   9   3    0.50    1.01
  -4  -9   3    0.14    0.33
   4  -9   3    0.55    0.32
  -4  -9  -3    0.52    0.55
  -4  -9  -3    0.18    0.33
  -4   9   3    0.59    0.43
   4  -9   3    1.42    1.41
   4  -9   3    0.42    0.49
  -4  -9  -3    1.42    0.83
  -4  -9  -3    0.41    0.39
   4  -9   3    0.65    0.38
   4   9  -3   -0.17    1.32
   4  -9   3    0.29    0.44
  -4  -9  -3    0.98    0.47
  -4   9   3    1.07    0.59
  -4   9   3    1.28    0.98
  -4   9  -4    3.63    0.83
  -4  -9   4    5.93    0.89
   4   9   4    6.59    2.45
   4  -9  -4    4.69    0.96
   4  -9  -4    3.12    0.85
  -4  -9   4    4.50    0.84
   4  -9  -4    4.19    1.16
  -4  -9   4    6.77    0.88
  -4   9   4    4.90    0.85
  -4   9   4    4.45    1.09
   4  -9   4    4.12    0.76
   4  -9   4    0.87    1.65
  -4  -9  -4    4.76    0.80
   4  -9   4    4.90    0.90
   4  -9   4    3.24    0.62
  -4  -9  -4    5.81    0.76
   4  -9   4    5.19    1.01
  -4  -9  -4    6.94    1.43
  -4  -9  -4    5.19    0.88
  -4  -9  -4    7.35    1.09
  -4  -9   5   38.35    3.11
  -4   9  -5   38.92    3.52
  -4   9  -5   34.59    3.33
   4  -9  -5   37.33    3.85
  -4  -9   5   37.28    3.20
  -4  -9   5   39.05    3.24
  -4  -9   5   41.16    3.22
   4  -9  -5   36.92    3.50
  -4  -9   5   39.13    3.21
   4  -9  -5   34.22    3.45
  -4  -9   5   34.23    3.15
  -4  -9  -5   36.02    3.43
   4  -9   5   31.26    3.09
  -4   9   5   34.21    3.63
  -4  -9  -5   38.30    3.29
   4  -9   5   35.19    3.22
  -4  -9  -5   37.98    3.57
  -4   9   5   32.69    3.45
   4  -9   5   33.24    3.27
  -4  -9  -5   43.20    4.08
   4   9   6   23.14    3.13
  -4  -9   6   23.91    2.52
  -4   9  -6   33.24    2.78
  -4  -9   6   23.57    2.43
   4  -9  -6   32.18    2.76
  -4  -9   6   23.62    2.46
  -4  -9   6   25.81    2.54
  -4  -9   6   24.70    2.55
   4  -9  -6   31.89    3.12
  -4  -9  -6   21.66    2.77
   4  -9   6   31.34    2.71
  -4   9   6   32.05    2.70
  -4  -9  -6   22.57    2.43
  -4  -9  -6   24.69    3.11
   4  -9   6   32.98    2.63
  -4  -9  -6   22.20    2.36
   4  -9   6   31.87    2.42
  -4   9   6   32.21    3.21
   4  -9  -7    0.17    0.56
  -4  -9   7    0.63    0.48
  -4  -9   7    0.95    0.51
   4  -9  -7    1.35    0.80
  -4   9  -7    0.54    0.63
  -4  -9   7    0.76    0.38
  -4   9  -7    0.43    0.57
  -4  -9   7    0.47    0.44
  -4  -9  -7    0.64    1.09
  -4  -9  -7    0.85    0.45
  -4  -9  -7    0.25    0.52
  -4   9   7    0.37    0.45
  -4  -9  -7    0.01    1.43
  -4   9   7    0.93    0.96
   4  -9   7    0.11    0.31
  -4   9  -8   18.90    1.74
   4  -9  -8   13.49    1.93
   4  -9  -8   16.87    1.66
   4  -9  -8   19.69    1.87
  -4  -9   8   13.72    1.65
  -4  -9   8   15.07    1.63
  -4   9  -8   17.94    1.90
  -4  -9   8   16.44    1.73
  -4  -9  -8   14.41    2.88
   4  -9   8   18.29    1.66
  -4  -9  -8   15.79    1.60
  -4  -9  -8   14.77    1.63
  -4  -9  -8   14.71    1.72
  -4   9   8   16.67    1.73
   4  -9   8   17.66    1.47
  -4   9  -9    1.78    0.48
  -4   9  -9    2.10    0.64
   4  -9  -9    1.75    0.47
   4  -9  -9    0.97    0.69
  -4  -9   9    2.65    0.54
   4   9  -9    2.11    0.60
  -4   9   9    2.21    0.55
  -4  -9  -9    2.59    0.54
   4  -9   9    1.26    0.49
  -4  -9  -9    1.96    1.46
  -4  -9  -9    3.51    0.71
  -4   9 -10    3.70    0.86
   4  -9 -10    1.97    0.76
  -4   9 -10    3.43    0.66
  -4   9 -10    3.73    0.55
  -4  -9 -10    4.86    0.69
  -4   9  10    3.52    0.60
  -4  -9 -10    4.45    0.87
   4   9 -10    5.06    0.78
   4  -9 -11    4.75    0.55
  -4  -9 -11    4.43    0.52
  -4   9  11    4.67    0.57
   4 -10   0   15.90    1.62
  -4 -10   0   13.47    1.45
   4 -10   0   12.81    1.46
  -4  10   0   13.99    1.82
   4 -10   0   15.06    1.55
  -4 -10   0   11.64    1.88
   4 -10   0   16.10    1.69
  -4 -10   0   11.61    1.35
  -4 -10   0   12.36    1.48
  -4  10   0   15.19    1.42
  -4 -10   0   12.04    1.30
  -4  10   0   16.28    2.26
  -4  10  -1   23.34    2.12
   4  10   1   14.60    4.04
   4 -10  -1   27.15    2.66
  -4 -10   1   21.43    1.99
   4  10   1   18.49    2.53
   4 -10  -1   25.19    2.41
  -4 -10   1   21.27    2.00
   4 -10  -1   24.92    2.24
  -4 -10   1   18.35    1.84
  -4 -10   1   18.75    1.90
  -4  10  -1   19.43    2.98
  -4 -10   1   17.84    2.41
  -4  10  -1   22.73    3.64
  -4  10  -1   22.67    2.24
   4 -10  -1   23.14    2.20
   4 -10  -1   23.53    2.34
  -4  10   1   20.57    2.30
   4 -10   1   23.02    2.43
  -4 -10  -1   21.45    2.08
  -4 -10  -1   23.68    2.19
   4  10  -1   21.52    3.77
  -4 -10  -1   24.68    2.25
  -4  10   1   20.03    1.92
  -4 -10  -1   20.18    2.12
  -4  10   1   23.02    2.88
  -4 -10  -1   20.88    2.02
  -4 -10  -1   22.30    2.69
   4 -10   1   22.12    2.09
   4 -10   1   19.52    1.97
   4 -10   1   21.05    2.07
   4 -10   1   23.18    2.15
  -4  10  -2    1.76    0.63
  -4 -10   2    1.61    0.52
   4 -10  -2    2.45    0.65
  -4 -10   2    1.58    0.47
   4 -10  -2    2.33    0.64
  -4 -10   2    2.02    0.46
   4 -10  -2    2.22    0.84
  -4 -10   2    1.59    0.46
  -4 -10   2    1.33    0.82
   4  10   2    1.37    2.00
   4 -10  -2    2.68    0.98
  -4  10   2    2.62    0.58
   4 -10   2    2.15    0.57
  -4 -10  -2    1.02    0.43
  -4 -10  -2    1.82    0.69
  -4  10   2    1.08    0.59
   4 -10   2    1.91    0.80
  -4 -10  -2    2.41    0.57
   4 -10   2    2.28    0.69
  -4 -10  -2    1.22    0.42
   4 -10   2    2.08    0.68
   4 -10   2    2.18    0.61
  -4 -10  -2    1.55    0.94
  -4  10  -3   32.31    2.94
  -4 -10   3   32.38    3.19
  -4 -10   3   35.83    3.30
   4 -10  -3   31.13    3.05
  -4 -10   3   34.66    3.01
   4 -10  -3   30.83    2.87
   4  10   3   29.28    4.79
  -4 -10   3   32.06    2.91
   4 -10  -3   31.78    3.27
   4 -10   3   35.03    3.06
  -4  10   3   31.36    3.30
  -4 -10  -3   32.79    3.65
  -4 -10  -3   27.85    2.78
  -4 -10  -3   27.22    2.67
  -4 -10  -3   31.25    2.70
   4 -10   3   30.97    2.92
  -4 -10  -3   29.24    2.63
   4 -10   3   34.78    3.07
  -4  10   3   33.25    2.99
  -4 -10  -3   32.63    2.98
  -4 -10   4    5.59    0.99
  -4 -10   4    5.94    0.88
  -4 -10   4    5.24    0.93
  -4  10  -4    5.48    1.11
   4 -10  -4    4.65    1.06
  -4 -10   4    5.89    0.94
   4 -10  -4    4.83    1.28
   4 -10  -4    6.17    1.12
  -4 -10  -4    3.98    0.85
  -4 -10  -4    4.58    1.23
   4 -10   4    5.02    1.09
  -4  10   4    6.02    1.06
  -4  10   4    4.81    1.25
  -4 -10  -4    5.32    0.82
  -4 -10  -4    5.04    1.38
   4 -10   4    5.20    0.88
  -4 -10  -4    5.23    1.04
  -4 -10   5   20.89    1.99
  -4 -10   5   22.82    1.96
  -4 -10   5   19.37    1.95
  -4 -10   5   19.87    1.96
   4 -10  -5   18.85    2.22
   4 -10  -5   17.63    2.37
   4 -10  -5   17.08    2.05
  -4  10  -5   19.44    2.12
  -4 -10  -5   20.30    1.90
  -4 -10  -5   20.70    2.63
  -4  10   5   18.17    1.99
  -4 -10  -5   19.80    1.79
   4 -10   5   19.15    1.95
  -4  10   5   16.78    2.42
   4 -10   5   19.37    2.11
  -4 -10  -5   19.95    2.17
   4 -10   5   18.85    2.11
  -4  10  -6   21.95    2.22
   4 -10  -6   20.86    2.50
  -4  10  -6   20.99    2.04
  -4 -10   6   20.37    2.01
  -4 -10   6   18.46    1.92
  -4 -10   6   18.47    1.97
  -4 -10   6   18.96    1.99
   4 -10  -6   22.17    2.25
   4 -10   6   21.68    2.15
  -4 -10  -6   20.35    1.97
   4 -10   6   20.59    1.99
  -4 -10  -6   17.88    2.46
  -4 -10  -6   16.24    2.55
  -4  10   6   23.11    2.73
  -4  10   6   20.70    2.06
  -4 -10  -6   19.25    1.84
  -4 -10   7   17.33    1.63
   4 -10  -7   12.51    1.86
  -4 -10   7   16.41    1.54
   4 -10  -7   13.96    1.67
  -4  10  -7   11.58    1.45
  -4 -10   7   17.74    1.68
  -4 -10   7   15.16    1.65
  -4  10  -7   14.47    1.70
  -4 -10  -7   13.71    1.34
  -4 -10  -7   15.66    1.50
  -4 -10  -7   14.02    2.28
  -4  10   7   12.76    1.61
  -4 -10  -7   13.33    2.32
   4 -10   7   14.15    1.58
  -4 -10   8    4.16    0.69
  -4  10  -8    4.20    0.93
   4 -10  -8    4.26    0.67
  -4 -10   8    6.25    1.02
   4 -10  -8    3.21    0.93
  -4 -10   8    3.39    0.68
  -4  10  -8    4.64    0.83
  -4 -10  -8    5.79    0.81
  -4 -10  -8    3.89    0.67
  -4 -10  -8    3.43    0.86
  -4 -10  -8    3.90    1.59
   4  10  -8    5.65    1.01
  -4  10   8    3.71    0.76
   4 -10   8    3.20    0.70
  -4 -10   9    4.66    0.63
  -4  10  -9    3.49    0.65
  -4  10  -9    3.96    0.75
   4 -10  -9    4.77    0.77
   4  10  -9    3.58    0.80
  -4 -10  -9    4.57    0.68
  -4  10   9    3.91    0.72
  -4 -10  -9    2.16    1.28
  -4 -10  -9    3.76    0.52
   4 -10 -10    0.89    0.34
  -4  10 -10    0.87    0.35
  -4  10 -10    1.05    0.37
  -4  10 -10    0.75    0.42
   4  10 -10    0.73    0.40
  -4 -10 -10    1.06    0.52
  -4  10  10    0.96    0.32
   4 -11   0   27.78    3.11
  -4 -11   0   34.19    2.78
   4 -11   0   29.26    2.68
  -4 -11   0   29.62    2.74
   4 -11   0   30.96    2.89
   4 -11   0   28.86    2.82
  -4 -11   0   29.44    2.54
   4 -11   0   24.73    2.73
  -4  11   0   26.88    2.59
  -4  11   0   25.76    2.66
  -4 -11   0   35.40    3.45
  -4  11   0   28.99    3.13
   4 -11  -1    6.85    1.31
  -4 -11   1    3.74    1.25
  -4 -11   1    4.62    0.78
   4 -11  -1    5.82    1.07
   4 -11  -1    6.63    1.33
  -4  11  -1    5.94    1.03
  -4  11  -1    6.32    0.87
  -4 -11   1    4.92    0.91
  -4 -11   1    4.78    0.86
  -4 -11   1    3.48    0.84
  -4  11   1    6.29    1.31
   4 -11   1    6.86    1.19
  -4 -11  -1    3.63    1.15
   4 -11   1    6.67    1.07
  -4 -11  -1    5.83    1.03
  -4  11   1    6.03    0.90
  -4 -11  -1    4.88    0.91
  -4 -11  -1    4.53    0.75
   4 -11   1    7.19    1.14
   4 -11   1    6.62    1.34
   4 -11   1    6.28    0.95
   4 -11  -2   24.64    2.24
  -4 -11   2   17.42    2.61
   4 -11  -2   24.15    2.34
  -4  11  -2   24.64    2.37
  -4 -11   2   19.72    2.06
  -4 -11   2   20.90    2.11
   4 -11  -2   27.57    2.79
   4 -11  -2   25.94    2.59
  -4 -11   2   19.91    2.17
  -4  11  -2   25.77    2.21
  -4 -11   2   20.78    2.14
  -4 -11  -2   19.90    2.10
  -4 -11  -2   20.16    2.29
   4 -11   2   25.96    2.35
  -4 -11  -2   18.46    2.75
   4 -11   2   27.27    2.33
   4 -11   2   25.21    2.31
  -4  11   2   25.19    2.60
   4 -11   2   21.65    2.13
  -4 -11  -2   20.99    2.23
  -4 -11   3   15.49    1.72
  -4 -11   3   13.26    1.65
   4 -11  -3   16.81    1.70
  -4 -11   3   14.44    1.65
   4 -11  -3   15.10    1.90
  -4 -11   3   14.88    1.68
  -4 -11  -3   11.21    2.00
  -4 -11  -3   11.13    1.49
  -4 -11  -3   12.68    1.38
   4 -11   3   15.07    1.60
   4 -11   3   19.51    1.85
  -4  11   3   17.43    1.72
  -4 -11  -3   13.36    1.64
   4 -11   3   18.39    1.87
  -4 -11  -3   12.23    1.32
   4 -11   3   18.07    2.35
   4 -11  -4    4.00    0.95
   4 -11  -4    6.35    1.38
   4 -11  -4    6.61    1.18
  -4 -11  -4    2.05    0.73
   4 -11   4    5.81    1.04
  -4  11   4    6.39    1.03
   4 -11   4    6.24    0.97
  -4 -11  -4    2.85    1.16
   4 -11   4    7.64    1.23
  -4  11   4    6.32    1.49
  -4 -11  -4    4.51    0.99
  -4 -11  -4    4.13    0.73
  -4 -11   5   13.19    1.36
   4 -11  -5   10.84    1.53
  -4 -11   5   12.95    1.43
  -4 -11   5   14.19    1.44
   4 -11  -5    9.15    1.73
   4 -11  -5   12.54    1.83
  -4  11  -5   11.28    1.54
  -4 -11   5   13.76    1.50
  -4  11   5   11.09    1.42
  -4  11   5   10.65    2.02
  -4 -11  -5   13.23    1.68
  -4 -11  -5   12.16    2.03
   4 -11   5   11.68    1.55
  -4 -11  -5   13.98    1.35
   4 -11   5    9.95    1.35
   4 -11   5   10.62    1.35
   4 -11  -6    5.83    1.36
  -4 -11   6    5.64    1.00
   4 -11  -6    7.29    1.30
  -4  11  -6    6.42    1.18
  -4 -11   6    5.43    0.92
  -4 -11   6    6.13    0.87
  -4 -11   6    5.23    1.07
  -4  11   6    6.16    0.94
  -4 -11  -6    3.84    1.28
  -4 -11  -6    5.26    1.44
   4 -11   6    5.77    0.89
  -4 -11  -6    6.78    0.93
   4 -11   6    6.04    1.09
   4 -11  -7    7.35    0.81
  -4  11  -7    7.27    1.14
  -4  11  -7    5.14    1.12
  -4 -11   7    2.69    0.62
   4 -11  -7    6.71    1.21
  -4 -11   7    3.81    0.76
  -4 -11   7    4.27    0.93
   4 -11  -7    6.48    1.47
  -4 -11  -7    3.52    1.35
  -4  11   7    5.26    0.84
   4 -11  -8   -0.08    0.65
   4 -11  -8   -0.11    0.39
   4 -11  -8    0.19    0.45
  -4 -11   8    0.18    0.40
  -4  11  -8    0.07    0.44
  -4  11  -8   -0.22    0.46
  -4 -11   8   -0.32    0.27
   4  11  -8    0.18    0.46
  -4 -11  -8   -0.03    0.32
  -4 -11  -8    0.71    0.43
  -4  11   8   -0.05    0.31
  -4 -11  -8    0.18    0.63
  -4 -11  -8    0.23    1.38
  -4  11  -9    2.30    0.55
   4 -11  -9    2.80    0.57
  -4 -11   9    2.04    0.68
  -4 -11   9    2.50    0.48
  -4  11  -9    2.29    0.50
  -4 -11  -9    3.41    0.54
  -4  11   9    1.34    0.40
  -4 -11  -9    1.85    1.04
   4  11  -9    2.94    0.64
  -4  11 -10    3.96    0.47
   4 -11 -10    3.92    0.50
  -4 -11  10    5.53    0.76
  -4 -11 -10    5.23    0.54
  -4 -11 -10    3.72    0.63
   4 -12   0    8.60    1.40
   4 -12   0    7.28    1.18
   4 -12   0    7.55    1.11
  -4 -12   0    6.70    1.01
  -4  12   0    7.69    0.96
  -4 -12   0    6.56    0.96
   4 -12   0    8.08    1.48
  -4 -12   0    7.82    1.11
  -4  12   0    5.66    1.11
  -4 -12   0    7.90    1.62
  -4 -12   0    6.36    1.17
  -4 -12   1   17.55    1.67
  -4 -12   1   16.49    1.60
  -4  12  -1   14.44    1.82
  -4 -12   1   15.27    1.54
  -4 -12   1   16.60    1.70
   4 -12  -1   12.71    1.64
  -4  12  -1   13.65    1.52
   4 -12  -1   13.76    1.93
   4 -12  -1   13.94    1.68
   4 -12   1   11.57    1.89
   4 -12   1   14.48    1.70
  -4 -12  -1   18.41    2.31
   4 -12   1   12.42    1.53
  -4 -12  -1   16.29    1.70
  -4 -12  -1   15.92    1.58
   4 -12   1   12.95    1.66
  -4 -12  -1   16.06    1.78
   4 -12   1   14.48    1.77
  -4  12   1   13.08    1.48
  -4  12   1   13.69    2.10
  -4  12  -2   12.55    1.55
   4 -12  -2   12.62    1.44
  -4  12  -2   13.83    1.41
   4 -12  -2   13.87    1.90
   4 -12  -2   12.26    1.84
  -4 -12   2   11.67    2.00
   4 -12  -2   13.46    1.62
  -4 -12   2   13.88    1.51
  -4 -12   2   11.59    1.52
  -4 -12   2   13.81    1.51
  -4 -12   2   13.13    1.50
  -4 -12  -2   10.95    1.35
   4 -12   2   12.28    1.42
   4 -12   2   13.05    1.68
  -4 -12  -2   12.91    2.05
  -4 -12  -2   10.97    1.49
  -4 -12  -2   12.29    1.62
   4 -12   2   13.23    1.62
   4 -12   2   14.09    1.60
  -4  12   2   12.82    1.44
  -4  12   2   14.14    1.98
   4 -12   2   13.49    1.90
  -4 -12   3   18.08    2.23
  -4 -12   3   14.98    1.59
   4 -12  -3   12.54    1.84
   4 -12  -3    9.47    1.74
  -4  12  -3   11.44    1.41
  -4 -12   3   14.96    1.61
  -4 -12   3   15.81    1.58
  -4 -12   3   15.85    1.61
   4 -12  -3   14.19    1.72
  -4  12  -3   13.47    1.64
  -4 -12  -3   13.71    1.62
  -4 -12  -3   14.61    1.70
   4 -12   3   10.40    1.40
   4 -12   3   10.94    1.79
  -4  12   3   13.31    2.07
   4 -12   3   12.95    1.60
  -4  12   3   12.41    1.50
   4 -12   3   12.33    1.55
  -4 -12  -3   15.35    2.14
  -4 -12  -3   13.86    1.33
   4 -12   3   14.12    1.68
   4 -12  -4   16.75    2.27
  -4 -12   4   27.57    2.37
  -4  12  -4   21.02    2.25
  -4 -12   4   26.80    2.31
  -4 -12   4   25.55    2.31
  -4 -12   4   24.33    2.30
   4 -12  -4   22.20    2.41
  -4 -12  -4   25.12    2.31
   4 -12   4   21.29    2.35
  -4 -12  -4   19.92    2.56
  -4  12   4   21.35    2.75
   4 -12   4   21.43    2.51
   4 -12   4   20.80    2.28
  -4 -12  -4   24.31    2.84
  -4  12   4   22.02    2.86
  -4 -12   5    1.80    0.62
  -4 -12   5    1.70    0.53
   4 -12  -5    3.60    0.79
  -4 -12   5    2.24    0.60
  -4  12  -5    3.42    0.83
  -4 -12   5    1.77    0.76
   4 -12  -5    4.05    1.17
  -4 -12   5    0.67    0.84
   4 -12  -5    3.77    1.08
   4 -12   5    3.25    0.76
  -4 -12  -5    1.71    0.88
   4 -12   5    3.18    0.66
  -4 -12   6    0.57    0.50
  -4 -12   6    0.32    0.69
  -4 -12   6    0.62    0.42
  -4  12  -6    1.25    0.59
  -4 -12   6    0.92    0.64
  -4 -12   6    0.63    0.43
   4 -12  -6    0.91    0.91
   4 -12  -6    1.87    0.54
   4 -12  -6    2.13    0.88
  -4 -12  -6    0.16    0.87
   4 -12   6    0.92    0.84
  -4 -12  -6    0.35    1.13
  -4 -12  -6    0.59    0.38
  -4  12   6    1.72    0.50
  -4 -12   7    1.89    0.57
  -4 -12   7    1.60    0.54
  -4  12  -7    3.34    0.64
   4 -12  -7    3.49    1.16
  -4 -12   7    2.11    0.83
   4 -12  -7    3.90    0.85
  -4  12  -7    3.82    0.87
   4  12  -7    2.14    0.74
  -4 -12  -7    1.98    1.20
  -4 -12  -7    2.11    0.50
  -4 -12  -7    1.26    1.12
   4 -12   7    2.34    1.11
   4 -12  -8   11.61    1.18
   4 -12  -8   11.31    1.29
  -4  12  -8    7.59    1.46
  -4 -12   8    6.34    0.75
   4 -12  -8    9.94    1.20
  -4 -12   8    5.22    0.77
  -4 -12  -8    7.31    1.06
  -4  12  -9    1.85    0.45
  -4  12  -9    1.95    0.47
   4 -12  -9    3.08    0.44
  -4 -12   9    1.17    0.52
   4  12  -9    2.23    0.53
   4 -12   9    2.07    0.48
  -4 -12  -9    2.92    0.45
  -4  12   9    1.68    0.40
  -4 -13   0    0.68    0.50
   4 -13   0    0.53    0.73
  -4  13   0    0.33    0.40
   4 -13   0    0.44    0.52
   4 -13   0    0.78    0.60
   4 -13   0    0.66    0.63
  -4 -13   0    0.76    0.54
  -4 -13   0    0.67    0.60
  -4 -13   0    1.33    0.93
  -4  13  -1   11.88    1.28
  -4 -13   1   12.67    2.05
  -4 -13   1   13.56    1.59
   4 -13  -1   11.94    1.50
   4 -13  -1   10.80    1.73
  -4  13  -1    9.97    1.42
   4 -13  -1   11.61    1.75
   4 -13  -1    9.79    1.40
  -4 -13   1   13.69    1.52
  -4 -13   1   14.02    1.58
  -4 -13   1   15.27    1.65
  -4 -13  -1   12.96    1.51
   4 -13   1   13.33    1.51
   4  13  -1   11.33    1.49
   4 -13   1   13.52    1.65
  -4 -13  -1   11.62    1.43
  -4 -13  -1   11.44    1.92
  -4  13   1   14.55    1.48
  -4 -13  -1   11.32    1.36
   4 -13   1   15.64    1.84
   4 -13   1   12.61    1.89
   4 -13  -2    1.21    0.92
  -4 -13   2    1.49    0.66
   4 -13  -2    0.49    0.97
  -4  13  -2    1.06    0.57
  -4 -13   2    2.04    0.97
  -4 -13   2    1.49    0.70
  -4 -13   2    0.92    0.53
  -4  13  -2    1.06    0.72
   4 -13  -2    1.04    0.74
  -4 -13  -2    1.28    0.64
   4 -13   2    0.66    0.70
  -4  13   2   -0.26    1.78
   4 -13   2    1.13    0.69
  -4 -13  -2    1.77    0.77
   4 -13   2    1.48    0.60
   4 -13   2    1.17    0.80
  -4 -13  -2    1.71    0.79
  -4 -13  -2    1.39    0.91
   4 -13   2    0.52    0.79
   4 -13  -3   10.26    1.56
  -4 -13   3   11.75    1.45
  -4  13  -3   10.03    1.36
   4 -13  -3    6.79    1.48
  -4 -13   3   11.17    1.32
  -4 -13   3   11.69    1.33
  -4 -13   3    9.97    1.36
  -4  13  -3   10.26    1.17
  -4 -13   3   11.69    1.81
   4 -13  -3    8.57    1.55
   4 -13   3   10.29    1.43
  -4  13   3   10.50    2.08
  -4 -13  -3    9.27    1.38
  -4 -13  -3   10.43    1.80
   4 -13   3   10.90    1.46
   4 -13   3    9.70    1.21
   4 -13   3   11.59    1.36
  -4  13   3   10.41    1.27
   4 -13   3    7.68    1.54
  -4 -13   4    0.01    0.49
  -4 -13   4    0.29    0.48
   4 -13  -4    0.08    0.58
  -4 -13   4    0.27    0.42
   4 -13  -4    0.18    0.89
  -4 -13   4    0.15    0.65
  -4  13  -4   -0.09    0.36
   4 -13  -4   -0.23    0.51
  -4  13  -4    0.12    0.51
  -4 -13   4    0.31    0.65
  -4  13   4    0.05    0.37
  -4 -13  -4    0.18    0.68
  -4 -13  -4    0.42    0.69
   4 -13   4    0.25    0.54
  -4 -13  -4    0.37    0.33
  -4 -13  -4   -0.28    0.76
   4 -13   4    0.26    0.60
   4 -13   4    0.09    0.45
   4 -13   4   -0.24    0.66
  -4 -13   5    5.56    1.21
   4 -13  -5    2.10    0.86
   4 -13  -5    3.58    0.67
  -4  13  -5    3.85    0.86
   4 -13  -5    2.32    0.67
  -4  13  -5    3.36    0.71
  -4 -13   5    4.39    0.88
  -4 -13   5    5.53    0.84
  -4 -13   5    5.21    0.84
  -4 -13   5    4.86    0.80
   4 -13  -5    3.25    1.07
  -4 -13  -5    2.43    0.98
  -4  13   5    4.91    0.81
   4 -13   5    3.70    0.84
  -4 -13  -5    2.72    1.10
   4 -13   5    3.02    0.71
  -4 -13  -5    3.26    0.60
   4 -13   5    3.89    1.00
   4 -13   5    3.06    0.74
   4  13  -5    4.58    0.99
  -4  13  -6    4.29    0.72
   4 -13  -6    3.07    1.00
  -4 -13   6    3.54    0.67
  -4 -13   6    3.37    0.70
  -4 -13   6    2.56    0.67
  -4 -13   6    2.93    0.75
  -4  13  -6    4.25    0.91
   4 -13  -6    4.13    0.68
  -4 -13   6    2.98    0.95
   4 -13  -6    4.74    1.06
   4  13  -6    3.73    0.86
   4 -13   6    3.99    0.97
  -4 -13  -6    4.24    0.79
   4 -13   6    2.93    0.73
  -4 -13  -6    3.87    1.32
  -4 -13  -6    2.57    1.08
  -4  13   6    4.12    0.68
  -4 -13   7    5.19    0.70
  -4 -13   7    3.71    0.95
   4 -13  -7    9.67    1.00
  -4 -13   7    5.42    0.82
   4 -13  -7    9.23    1.18
  -4  13  -7   12.19    1.36
  -4  13  -7   10.37    1.04
   4  13  -7    7.57    1.33
  -4 -13  -7    8.48    1.03
  -4  13  -8   10.11    0.92
   4 -13  -8    9.46    0.86
   4 -13  -8    6.68    1.11
  -4  13  -8    9.90    1.03
  -4 -13   8    4.11    0.83
  -4  13   8    6.26    0.67
  -4 -13  -8    7.79    0.89
  -4 -14   0    3.93    0.88
   4 -14   0    5.36    1.00
  -4 -14   0    4.88    1.05
   4 -14   0    5.90    1.29
   4 -14   0    5.55    1.11
  -4 -14   0    3.79    0.89
  -4  14   0    6.39    0.82
   4 -14   0    6.26    1.05
  -4 -14   1    1.28    0.64
   4 -14  -1    0.78    0.66
   4 -14  -1    1.14    0.61
   4 -14  -1    1.41    0.90
  -4 -14   1    0.55    0.66
  -4  14  -1    1.69    0.49
  -4 -14   1    0.43    0.53
  -4 -14   1    0.72    0.76
  -4 -14  -1    1.20    0.63
   4 -14   1    1.15    0.61
  -4 -14  -1    1.40    0.71
   4 -14   1    0.52    0.58
  -4 -14  -1    1.75    0.91
   4 -14   1    0.33    0.67
   4 -14   1    0.67    0.46
  -4  14   1    0.30    0.41
  -4 -14  -1    1.74    0.69
   4 -14  -2    9.77    1.45
   4 -14  -2    6.91    1.39
  -4 -14   2   11.91    1.21
  -4 -14   2   12.09    1.34
  -4  14  -2   10.01    1.28
  -4  14  -2    9.89    1.12
  -4 -14   2   12.61    1.39
  -4 -14   2   12.54    1.50
  -4 -14   2   13.42    1.85
   4 -14  -2    9.53    1.58
   4 -14   2    8.28    1.18
  -4 -14  -2    9.96    1.38
   4 -14   2    7.62    1.48
  -4 -14  -2    9.22    1.40
  -4 -14  -2    9.44    1.71
  -4 -14  -2   10.68    1.38
   4  14  -2   10.96    1.37
  -4  14   2    9.17    1.19
   4 -14   2    9.16    1.36
   4 -14   2    9.85    1.33
  -4 -14   3    3.52    0.73
  -4 -14   3    2.64    0.61
  -4 -14   3    2.57    0.94
   4 -14  -3    2.77    0.79
   4 -14  -3    3.03    0.99
  -4 -14   3    3.00    0.61
   4 -14  -3    1.89    0.80
  -4  14  -3    3.40    0.68
  -4  14  -3    2.87    0.71
  -4 -14   3    2.86    0.81
  -4 -14  -3    2.30    0.82
   4 -14   3    2.59    0.66
   4 -14   3    1.52    0.66
   4 -14   3    2.33    0.66
   4 -14   3    2.00    0.74
  -4  14   3    2.88    0.68
  -4 -14  -3    2.00    0.67
   4  14  -3    2.75    0.85
  -4 -14  -3    2.48    0.98
  -4 -14   4    3.49    1.00
  -4 -14   4    3.76    0.75
  -4 -14   4    4.08    0.93
   4 -14  -4    1.73    0.82
  -4  14  -4    3.15    0.69
  -4 -14   4    2.61    0.59
   4 -14  -4    2.62    1.00
  -4 -14   4    2.73    0.58
  -4  14  -4    3.33    0.77
   4 -14  -4    3.13    0.74
   4 -14   4    2.33    0.75
   4 -14   4    2.68    0.69
  -4 -14  -4    2.89    0.93
  -4 -14  -4    3.45    0.81
   4 -14   4    3.23    0.81
  -4  14   4    3.03    0.70
   4  14  -4    4.44    0.90
  -4 -14  -4    2.02    1.04
   4 -14  -5   12.52    1.79
  -4  14  -5   18.09    1.71
  -4 -14   5   15.24    1.74
  -4 -14   5   14.89    1.53
  -4 -14   5   16.45    1.60
  -4 -14   5   13.40    1.86
   4 -14  -5   18.55    1.99
  -4 -14   5   14.81    1.48
   4 -14   5   14.82    1.78
  -4  14   5   16.31    1.52
  -4 -14  -5   12.45    2.69
  -4 -14  -5   16.54    1.44
  -4 -14  -5   14.17    1.99
   4  14  -5   17.91    1.73
   4 -14  -6    1.24    0.35
  -4 -14   6    2.35    0.76
  -4  14  -6    1.76    0.46
   4 -14  -6    0.51    0.56
  -4 -14   6    1.42    0.42
   4 -14  -6    0.67    0.72
  -4 -14   6    1.43    0.43
  -4  14  -6    1.93    0.56
   4  14  -6    3.18    0.70
  -4 -14  -6    2.46    0.46
   4 -14   6    1.27    0.55
  -4 -14  -6    2.15    0.86
  -4  14   6    0.91    0.39
  -4 -14  -6    0.64    0.94
  -4 -14   7    3.78    0.77
  -4 -14   7    3.36    0.63
  -4  14  -7    4.62    0.69
  -4 -14   7    3.85    0.58
   4 -14  -7    3.12    0.80
   4 -14  -7    4.99    0.70
   4  14  -7    3.31    0.69
  -4 -14  -7    2.59    1.15
   4 -14   7    3.28    0.65
  -4 -14  -7    3.37    0.63
  -4 -14  -7    4.05    0.48
  -4 -15   0   -0.22    0.46
  -4 -15   0    0.16    0.61
  -4 -15   0    0.20    0.75
   4 -15   0    0.36    0.68
  -4  15   0    0.01    0.44
   4 -15   0    0.06    0.51
   4 -15   0    0.23    0.47
  -4 -15   0    0.33    0.52
  -4 -15   1    1.66    0.81
   4 -15  -1    2.92    0.72
   4 -15  -1    2.38    0.84
   4 -15  -1    1.19    0.68
  -4  15  -1    1.39    0.53
  -4 -15   1    2.08    0.66
  -4 -15   1    1.49    0.74
  -4 -15   1    1.62    0.62
  -4 -15  -1    1.67    0.62
   4 -15   1    1.53    0.73
   4 -15   1    1.72    0.72
  -4 -15  -1    2.10    0.69
  -4 -15  -1    1.48    0.80
  -4 -15  -1    2.71    1.02
   4 -15   1    1.06    0.64
  -4  15   1    1.51    0.48
  -4 -15   2   -0.11    0.39
   4 -15  -2    0.58    0.61
  -4 -15   2    0.37    0.76
  -4 -15   2    0.07    0.47
  -4 -15   2    0.13    0.55
   4 -15  -2    0.25    0.63
  -4 -15   2    0.37    0.45
   4 -15  -2   -0.14    0.67
   4 -15   2    0.25    0.49
  -4  15   2    0.49    0.37
   4 -15   2    0.16    0.68
  -4 -15  -2   -0.05    0.63
  -4 -15  -2    0.27    0.64
  -4 -15  -2    0.24    0.50
   4 -15   2    0.36    0.55
   4 -15   2    0.57    0.48
  -4 -15   3    0.12    0.53
   4 -15  -3    0.72    0.97
   4 -15  -3    0.24    0.51
  -4 -15   3    0.32    0.46
  -4 -15   3    0.05    0.37
  -4  15  -3    1.52    0.57
  -4  15  -3    0.58    0.38
  -4 -15   3    0.53    0.74
  -4 -15   3    0.53    0.43
   4 -15  -3    0.38    0.55
  -4 -15  -3    0.09    0.56
   4 -15   3    0.56    0.46
  -4 -15  -3    0.51    0.74
   4 -15   3    0.37    0.48
  -4  15   3    1.10    0.46
   4  15  -3    0.32    0.55
  -4 -15  -3    0.29    0.60
  -4 -15   4    7.51    0.94
   4 -15  -4    7.26    1.13
  -4 -15   4    6.31    1.21
  -4 -15   4    5.51    1.16
  -4  15  -4    8.52    1.01
   4 -15  -4    6.89    0.97
   4 -15  -4    7.72    1.38
  -4 -15   4    6.23    0.94
  -4  15   4    7.38    1.07
  -4 -15  -4    5.38    1.08
   4 -15   4    8.41    0.88
   4  15  -4    7.24    1.02
  -4 -15  -4    4.91    1.18
   4 -15   4    6.19    1.22
  -4 -15  -4    7.11    1.21
  -4 -15   5    6.01    0.72
  -4 -15   5    4.29    1.14
   4 -15  -5    4.10    0.97
   4 -15  -5    7.78    1.20
  -4 -15   5    5.08    0.87
  -4  15  -5    6.56    0.80
  -4 -15   5    6.22    0.99
  -4 -15  -5    2.81    1.07
  -4 -15  -5    5.68    1.08
   4 -15   5    4.93    0.85
   4  15  -5    4.74    0.80
  -4  15   5    3.96    0.82
   4 -15  -6    1.94    0.50
  -4  15  -6    2.33    0.62
  -4  15  -6    2.95    0.60
  -4 -15   6    3.75    0.52
  -4 -15  -6    4.30    1.13
   4 -16   0    0.44    0.46
   4 -16   0    0.57    0.52
  -4 -16   0    0.57    0.60
   4 -16   0    0.28    0.48
  -4 -16   0    0.11    0.62
  -4 -16   0    0.17    0.55
  -4 -16   0    0.27    0.46
  -4  16   0   -0.01    0.34
   4 -16  -1    3.80    0.85
  -4  16  -1    5.55    0.72
  -4 -16   1    6.09    1.09
   4 -16  -1    6.36    0.98
  -4 -16   1    5.84    0.96
   4 -16  -1    4.95    0.92
  -4 -16   1    6.02    1.12
  -4 -16   1    5.64    0.84
   4 -16   1    4.51    0.91
   4 -16   1    3.89    0.87
  -4  16   1    4.62    0.96
  -4 -16  -1    4.58    1.09
  -4 -16  -1    5.45    0.97
  -4 -16  -1    6.40    0.94
  -4 -16  -1    5.31    0.91
   4 -16   1    5.21    0.91
  -4 -16   2    0.19    0.48
  -4 -16   2    0.59    0.66
   4 -16  -2    1.04    0.67
  -4 -16   2    1.10    0.47
  -4 -16   2    0.33    0.54
   4 -16  -2    1.61    0.55
   4 -16  -2    1.74    0.57
   4 -16   2    1.64    0.61
  -4 -16  -2    0.27    0.82
   4 -16   2    1.85    0.57
  -4  16   2    1.88    0.47
  -4 -16  -2    0.92    0.51
  -4 -16  -2    0.51    0.59
  -4 -16   3    8.33    0.94
   4 -16  -3    5.52    0.86
  -4  16  -3    6.14    0.75
   4 -16  -3    5.83    1.14
  -4 -16   3    7.08    1.27
  -4 -16   3    8.32    1.09
  -4 -16   3    7.10    1.00
   4 -16   3    5.97    0.87
  -4 -16  -3    8.14    1.12
  -4 -16  -3    4.71    1.02
  -4 -16  -3    7.33    1.31
  -4 -16   4    1.02    0.49
  -4 -16   4    0.83    0.50
  -4 -16   4    0.56    0.51
   4 -16  -4    1.68    0.59
  -4 -16   4    0.78    0.50
   4 -16  -4    0.98    0.59
  -4 -16  -4    0.78    0.75
  -4 -16  -4    0.57    0.57
  -4 -16   5    0.42    0.34
   4 -16  -5    1.51    0.40
  -4 -16   5   -0.23    0.32
  -4 -16   5    0.21    0.30
  -4  16  -5    1.19    0.30
  -4 -16  -5    0.15    0.56
  -4 -16  -5    0.28    0.56
   4 -17   0    1.14    0.41
  -4 -17   0    1.39    0.65
  -4 -17   0    1.98    0.49
  -4 -17   0    2.62    0.69
  -4 -17   0    2.26    0.52
  -4 -17   1    9.57    0.96
   4 -17  -1    5.90    0.84
   4 -17  -1    6.91    0.91
  -4 -17   1    8.87    0.92
  -4 -17   1    8.90    1.19
  -4 -17   1    8.54    1.15
  -4 -17  -1    6.90    1.03
  -4 -17  -1    8.18    0.91
   4 -17   1    6.96    0.94
  -4 -17  -1    6.33    1.16
  -4 -17   2    1.19    0.41
   4 -17  -2    1.28    0.42
  -4 -17   2    1.11    0.40
  -4 -17   2    0.65    0.58
  -4 -17   2    0.44    0.51
  -4 -17  -2    1.28    0.59
  -4 -17  -2    0.83    0.50
  -4 -17  -2    0.72    0.52
   4 -17   2    1.27    0.34
   4 -17  -3    1.00    0.39
  -4 -17   3    0.96    0.31
  -4 -17   3    0.69    0.45
  -4 -17   3    0.29    0.39
  -4 -17   3    1.48    0.40
  -4 -17  -3    0.78    0.57
  -5   0   0    1.92    0.43
  -5   0   0    1.98    0.56
  -5   0   0    1.53    0.37
   5   0   0    1.64    0.36
  -5   0   0    1.03    0.33
   5   0  -1    6.12    0.86
   5   0  -1    4.49    0.60
  -5   0   1    4.56    0.56
  -5   0  -1    6.81    0.91
  -5   0   1    5.79    0.86
   5   0   1    4.92    0.66
  -5   0   2    1.20    0.55
  -5   0   2    0.47    0.23
  -5   0   2    0.98    0.26
  -5   0   2    0.84    0.52
  -5   0  -2    0.94    0.46
  -5   0  -2    1.13    0.57
   5   0   2    0.43    0.26
   5   0  -2    0.60    0.39
  -5   0  -3    5.86    1.01
  -5   0   3    4.45    0.58
   5   0  -3    5.42    1.05
  -5   0   3    5.18    1.06
   5   0   4    4.79    1.05
  -5   0   4    6.56    0.96
  -5   0   4    8.85    0.91
   5   0  -4   12.42    1.81
  -5   0   5    1.16    0.52
  -5   0   5    1.52    0.52
  -5   0   5    1.69    0.99
  -5   0   6    2.27    0.49
  -5   0   6    2.13    1.05
   5   0  -6    5.05    1.66
  -5   0  -6    3.14    0.62
  -5   0  -6    4.12    0.85
  -5   0   6    2.04    0.71
  -5   0   6    2.02    0.48
   5   0   6    1.38    0.71
  -5   0   7    7.83    1.00
  -5   0  -7    5.35    1.15
   5   0   7    6.78    0.90
  -5   0  -7    8.01    1.17
   5   0  -7    7.28    2.24
  -5   0   7    6.49    0.92
  -5   0   7    8.15    2.21
  -5   0  -7    7.45    0.92
   5   0  -8    8.33    1.23
  -5   0  -8   10.22    1.41
  -5   0   8   12.47    3.66
   5   0   8    8.45    1.09
  -5   0  -8    9.99    1.16
  -5   0   8    8.34    1.12
  -5   0   8   10.38    1.20
   5   0  -9    4.86    0.94
  -5   0   9    4.48    0.80
  -5   0  -9    5.22    0.84
  -5   0   9    3.12    0.73
   5   0   9    3.52    0.72
  -5   0   9    3.02    1.18
  -5   0  -9    4.74    1.81
  -5   0  10    3.50    0.74
   5   0  10    2.72    0.58
  -5   0 -10    4.15    0.74
  -5   0  10    3.00    0.65
   5   0 -10    3.70    0.83
  -5   0 -10    3.27    2.64
   5   0  11    0.71    0.37
   5   0 -11    1.26    0.49
  -5   0  11    1.08    0.37
   5   0  11    0.97    0.35
  -5   0  11    1.13    0.41
  -5   0 -11    0.93    0.35
  -5   0 -12    8.59    0.86
  -5   0  12    7.09    0.76
   5   0 -12    8.77    0.97
   5   0  12    7.03    0.77
  -5   0  12    7.37    0.85
   5   1   0  112.70    8.61
   5  -1   0  109.62    8.72
  -5  -1   0  110.51    8.61
  -5   1   0  103.70    8.88
  -5   1   0  101.22    8.81
  -5  -1   0  116.97    8.78
  -5  -1   0  103.76    8.72
   5   1   0  104.46    8.71
  -5   1   0  105.29    8.69
  -5   1   0  104.51    8.71
   5  -1  -1  263.57   21.82
  -5   1  -1  272.09   21.83
  -5  -1   1  286.63   21.14
   5   1   1  278.38   21.02
  -5  -1   1  273.76   20.93
  -5   1  -1  271.56   21.91
  -5  -1   1  285.99   21.26
  -5   1  -1  251.28   21.78
  -5   1  -1  258.26   21.98
  -5   1   1  255.91   20.97
   5  -1   1  254.57   21.03
  -5   1   1  240.15   21.19
  -5  -1  -1  298.36   21.93
  -5  -1  -1  288.42   21.87
  -5   1   1  263.10   20.96
  -5   1   1  230.28   21.21
   5   1  -1  286.77   22.02
  -5   1  -2   97.28    8.34
  -5  -1   2  104.29    8.07
  -5  -1   2   99.27    7.74
   5   1   2   94.62    7.89
  -5  -1   2   96.92    8.20
   5  -1  -2   94.49    8.42
  -5   1  -2   95.24    8.05
  -5  -1  -2  102.91    8.31
   5  -1   2   86.63    7.99
  -5   1   2   89.03    8.21
   5   1  -2  106.60    8.52
  -5   1   2   98.28    7.74
  -5  -1  -2  104.26    8.23
  -5   1   2   92.31    8.08
  -5  -1   3  114.93   10.46
  -5   1  -3  142.74   10.43
   5  -1  -3  143.66   11.00
   5   1   3  115.53   10.19
  -5  -1   3  109.86   10.18
  -5   1  -3  139.54   10.78
  -5  -1  -3  116.83   10.58
  -5   1   3  127.18   10.16
   5   1  -3  115.81   10.88
  -5   1   3  140.57   10.14
  -5   1   3  133.09   10.62
  -5  -1  -3  114.99   10.70
   5  -1   3  131.59   10.35
  -5  -1   4   11.61    1.22
   5  -1  -4   14.63    1.96
  -5   1  -4   15.33    1.51
   5   1   4   13.65    1.55
  -5  -1   4   12.26    1.76
   5   1  -4   12.68    1.94
  -5   1   4   13.04    1.43
   5  -1   4   13.18    1.64
  -5  -1  -4   12.80    1.97
  -5   1   4   12.78    1.37
  -5   1   4   11.24    1.81
  -5   1  -5   18.98    2.05
   5   1   5   29.54    2.79
  -5  -1   5   27.76    3.14
  -5  -1   5   29.85    2.69
   5  -1  -5   21.36    2.97
  -5  -1   5   31.94    2.63
  -5   1  -5   19.05    1.83
  -5  -1   5   26.21    2.60
  -5   1   5   24.43    2.61
   5  -1   5   25.62    2.80
  -5   1   5   23.66    2.55
  -5   1   5   21.47    3.08
   5  -1  -6   22.77    3.07
  -5  -1   6   21.07    1.94
  -5  -1   6   22.20    2.92
  -5   1  -6   20.54    2.09
  -5   1  -6   20.12    2.05
  -5   1  -6   21.72    2.29
   5   1   6   21.38    2.37
  -5  -1   6   22.86    2.28
  -5  -1   6   21.88    2.12
  -5  -1   6   20.91    1.88
  -5  -1   6   20.61    1.94
   5   1  -6   24.43    3.25
  -5  -1  -6   22.70    2.06
  -5   1   6   19.63    2.22
  -5   1   6   15.77    2.75
  -5  -1  -6   26.98    2.42
  -5   1   6   17.38    2.15
  -5   1   6   18.80    1.88
   5  -1   6   17.86    1.83
   5  -1   6   21.14    2.78
   5   1   7    3.18    0.89
  -5   1  -7    3.83    0.85
  -5   1  -7    4.86    0.77
  -5  -1   7    4.42    0.89
  -5  -1   7    6.73    1.86
   5  -1  -7    5.34    0.97
  -5   1   7    1.75    1.63
  -5  -1  -7    6.62    0.76
   5  -1   7    2.66    0.59
  -5   1   7    2.14    0.70
   5   1  -7    9.70    2.45
  -5   1   7    3.24    0.63
  -5   1   7    1.94    0.95
  -5   1   7    3.37    0.70
   5  -1   7    1.81    0.87
  -5  -1   8    4.44    1.29
  -5  -1   8    6.15    2.67
  -5   1  -8    1.95    1.46
   5   1   8    2.88    0.96
  -5  -1   8    3.89    0.75
  -5   1  -8    3.47    0.77
   5  -1   8    2.24    0.75
   5  -1   8    2.46    0.55
  -5   1   8    3.17    1.09
  -5   1   8    2.54    0.63
  -5  -1  -8    5.31    1.06
   5  -1   8    2.13    1.07
   5   1  -8    5.36    0.89
  -5   1   8    2.60    0.59
  -5  -1  -8    5.11    0.79
   5   1   9   38.13    3.96
  -5  -1   9   35.53    3.14
  -5  -1   9   35.59    3.82
  -5  -1   9   37.63    3.08
   5  -1  -9   27.59    2.91
   5   1   9   38.20    3.07
  -5   1  -9   28.39    2.81
  -5   1  -9   26.80    4.20
   5  -1   9   30.97    3.00
  -5   1   9   28.42    3.06
  -5  -1  -9   35.85    4.16
  -5   1   9   31.18    3.05
  -5  -1  -9   34.10    2.84
   5  -1   9   32.10    3.93
  -5  -1  -9   34.10    2.71
  -5   1   9   32.51    3.64
   5   1  -9   31.71    2.96
  -5  -1  10   20.11    2.09
   5  -1 -10   21.86    2.08
  -5  -1  10   20.54    2.01
  -5   1 -10   21.07    1.92
   5   1  10   20.42    2.00
  -5  -1 -10   17.47    1.74
  -5   1  10   22.00    2.12
   5  -1  10   21.57    2.01
   5   1 -10   20.08    2.02
   5  -1  10   22.90    2.17
  -5  -1 -10   19.11    1.87
  -5   1  10   21.89    2.07
  -5  -1 -10   17.89    4.63
  -5   1 -11    2.21    0.54
   5  -1 -11    2.27    0.50
  -5  -1  11    4.47    0.62
  -5  -1  11    1.63    0.66
   5  -1 -11    2.55    0.62
   5   1  11    4.36    0.73
  -5   1  11    2.70    0.59
   5  -1  11    3.34    0.66
  -5   1  11    3.20    0.63
   5   1 -11    3.77    0.67
   5  -1  11    2.94    0.58
   5   1  12    1.54    0.34
  -5   1 -12    2.36    0.43
   5   1  12    0.80    0.35
  -5  -1  12    1.34    0.32
   5  -1 -12    2.22    0.51
  -5  -1  12    1.04    0.49
   5  -1  12    1.65    0.43
   5   1 -12    1.83    0.44
  -5   1  12    1.52    0.33
   5  -1  12    2.06    0.41
  -5  -1 -12    1.58    0.35
  -5   2   0  149.07   13.58
  -5   2   0  161.48   13.66
  -5   2   0  169.35   13.48
  -5   2   0  169.31   13.45
   5  -2   0  171.27   13.52
   5   2   0  177.00   13.32
   5   2   0  168.29   13.50
  -5  -2   0  171.35   13.41
  -5   2  -1   50.81    4.21
  -5  -2   1   47.78    4.10
   5   2   1   44.16    4.01
   5  -2  -1   48.42    4.23
  -5  -2   1   46.70    4.24
  -5   2  -1   51.00    4.41
  -5   2  -1   52.31    4.29
  -5  -2   1   45.35    3.90
  -5   2   1   47.91    4.36
  -5  -2  -1   48.11    4.11
   5   2  -1   44.40    4.32
  -5   2   1   51.28    4.38
  -5  -2  -1   49.90    4.10
  -5   2   1   50.64    4.05
  -5   2  -2   33.20    2.72
  -5   2  -2   31.99    2.92
  -5  -2   2   29.49    3.18
  -5  -2   2   25.48    2.66
  -5   2  -2   31.97    2.84
  -5  -2  -2   24.11    2.73
  -5  -2  -2   26.67    2.58
  -5   2   2   29.48    2.52
  -5   2   2   30.42    2.92
  -5   2   2   28.70    2.51
   5  -2   2   27.25    2.62
  -5   2   2   25.73    2.92
  -5   2  -3   47.39    4.28
   5   2   3   55.03    4.53
  -5  -2   3   55.06    4.84
  -5   2  -3   46.65    4.50
  -5  -2   3   54.89    4.48
  -5   2   3   52.13    4.95
  -5   2   3   46.24    4.71
   5   2  -3   54.05    4.78
  -5   2   3   50.65    4.50
  -5  -2  -3   49.01    4.36
   5  -2   3   55.20    4.74
  -5   2  -4   10.51    1.42
  -5   2  -4   12.16    2.17
   5   2   4   10.81    1.30
  -5  -2   4    9.82    1.21
  -5  -2   4   11.14    1.58
   5  -2   4   10.79    1.47
  -5   2   4    9.53    1.22
   5   2  -4   12.91    1.86
  -5   2   4    9.76    1.21
  -5  -2  -4   12.63    1.71
  -5   2   4    8.25    1.66
   5   2   5   22.50    2.28
  -5   2  -5   25.02    2.07
  -5  -2   5   22.26    2.69
  -5  -2   5   21.04    1.95
  -5  -2   5   18.37    1.98
  -5  -2   5   22.05    2.21
   5   2  -5   19.69    2.77
  -5  -2  -5   17.23    2.79
  -5  -2   6   10.11    1.93
  -5  -2   6    7.55    1.16
  -5  -2   6    9.51    1.33
   5   2   6    9.86    1.49
  -5  -2   6    9.37    0.96
  -5  -2  -6    8.62    1.02
  -5  -2  -6    8.98    1.01
  -5   2   6    7.85    1.50
  -5   2   6    3.99    2.02
  -5  -2  -6    9.90    1.46
   5  -2   6    6.34    1.67
   5  -2   6    6.07    0.88
  -5   2   6    5.96    1.23
   5   2  -6   11.83    2.17
  -5   2  -7   25.28    2.45
   5   2   7   21.77    2.06
  -5  -2   7   26.03    4.26
  -5  -2   7   21.41    2.07
  -5  -2   7   21.19    2.12
  -5  -2   7   20.17    2.04
   5  -2  -7   30.04    2.72
  -5   2  -7   30.59    3.59
  -5   2  -7   27.52    2.40
   5   2   7   20.32    2.60
  -5  -2   7   21.26    2.53
  -5  -2  -7   25.34    2.68
   5  -2   7   22.05    2.77
  -5   2   7   23.02    2.56
   5   2  -7   22.78    2.42
  -5   2   7   21.66    2.19
  -5   2   7   21.42    4.00
  -5  -2  -7   21.66    2.27
  -5   2   7   26.15    2.85
   5  -2   7   22.45    2.08
   5  -2   7   26.43    2.32
  -5   2   7   23.19    2.15
  -5  -2  -7   25.77    2.33
  -5  -2   8   67.15    5.47
  -5  -2   8   62.86    5.53
  -5  -2   8   68.66    7.20
   5   2   8   68.55    6.23
  -5  -2   8   73.05    6.18
   5  -2  -8   62.60    5.80
   5   2   8   70.83    5.49
  -5   2  -8   64.19    6.85
  -5   2  -8   62.55    5.51
  -5   2  -8   61.04    5.55
  -5  -2  -8   70.97    5.50
  -5  -2  -8   71.03    5.88
  -5  -2  -8   66.51    5.43
   5  -2   8   61.36    5.43
   5   2  -8   64.13    5.61
   5  -2   8   60.07    5.55
  -5   2   8   63.01    6.01
  -5   2   8   58.25    5.53
  -5   2   8   64.46    5.53
   5  -2   8   65.58    6.38
  -5   2  -9   30.19    2.97
  -5   2  -9   31.20    4.55
  -5  -2   9   33.53    3.00
   5   2   9   34.28    3.79
  -5  -2   9   34.41    2.91
   5   2   9   35.78    2.94
  -5  -2   9   32.09    3.77
  -5  -2   9   27.53    5.39
   5  -2  -9   30.94    3.10
   5  -2   9   33.14    3.96
   5  -2   9   31.47    2.87
   5  -2   9   30.34    2.99
  -5   2   9   29.31    2.97
  -5   2   9   31.79    3.54
  -5  -2  -9   35.09    3.31
  -5  -2  -9   34.43    2.88
  -5  -2  -9   33.98    2.94
  -5   2   9   31.39    2.97
  -5  -2  -9   36.91    4.10
   5   2  -9   33.25    3.09
  -5  -2  10    0.89    0.39
   5   2  10    1.42    0.42
  -5  -2  10    0.88    0.36
   5  -2 -10    1.51    0.56
  -5   2 -10    0.84    0.39
   5  -2  10    1.41    0.44
   5  -2  10    0.92    0.45
  -5  -2 -10    0.90    0.40
   5   2 -10    1.18    0.51
  -5  -2 -10    1.38    0.35
  -5   2  10    0.92    0.39
  -5   2  10    1.01    0.41
   5   2  11    3.10    0.66
  -5  -2  11    3.44    0.77
  -5  -2  11    2.88    0.52
   5   2  11    2.89    0.57
  -5   2  11    2.52    0.75
  -5   2  11    4.28    0.68
   5   2 -11    2.29    0.65
  -5  -2 -11    2.63    0.52
  -5   2 -12    5.87    0.65
  -5  -2  12    7.25    0.85
   5   2  12    6.79    0.78
   5  -2 -12    5.60    0.77
   5   2  12    6.58    0.69
  -5   2 -12    5.22    0.68
  -5   2  12    5.46    0.69
   5  -2  12    5.60    0.93
   5   2 -12    7.29    0.87
   5  -2  12    5.20    0.67
  -5  -2 -12    7.42    0.75
  -5   3   0   52.76    4.41
   5   3   0   46.89    4.29
  -5   3   0   50.17    4.48
  -5  -3   0   46.67    4.05
  -5   3   0   50.65    4.21
   5   3   1   38.30    3.41
  -5   3  -1   41.41    3.61
  -5  -3   1   39.05    3.57
   5   3   1   38.20    3.56
  -5   3  -1   44.54    3.87
  -5  -3   1   37.52    3.79
  -5   3  -1   43.51    3.69
  -5   3   1   43.37    4.06
  -5   3   1   44.25    3.61
  -5   3   1   47.59    3.76
   5  -3   1   46.64    3.76
   5   3  -1   35.49    3.73
  -5  -3   2   15.84    1.63
   5   3   2   15.68    1.39
   5   3   2   13.79    1.34
  -5  -3   2   12.31    1.75
  -5  -3   2   14.34    1.33
  -5  -3  -2   15.10    1.37
  -5  -3  -2   14.90    1.35
   5   3  -2   14.56    1.84
   5   3   3    2.69    0.61
  -5   3  -3    6.24    1.28
  -5  -3   3    2.74    0.54
  -5   3  -3    5.98    0.99
  -5   3   3    2.79    0.63
  -5   3   3    3.91    0.70
  -5   3   3    4.84    1.25
  -5  -3  -3    5.71    0.86
   5  -3   3    3.25    0.93
   5   3  -3    5.86    1.19
   5   3   4    1.10    0.48
  -5  -3   4    2.74    0.94
  -5   3  -4    1.83    1.55
  -5  -3   4    1.61    0.52
   5  -3   4    0.61    0.28
   5  -3   4    0.28    0.53
  -5  -3  -4    2.12    0.69
   5   3  -4    3.10    1.15
  -5   3   4    0.81    0.83
  -5   3   4    0.90    0.44
  -5   3   4    0.61    0.42
  -5   3  -5    6.95    1.60
  -5  -3   5    5.77    1.26
  -5   3  -5    4.90    1.23
  -5   3  -5    5.05    0.83
   5   3   5    5.12    0.94
  -5  -3   5    4.45    0.87
  -5   3   5    4.10    1.52
  -5   3   5    3.60    0.87
   5  -3   5    3.89    0.66
   5   3  -5    6.99    1.59
   5  -3   5    4.23    1.17
  -5   3   5    4.10    0.84
  -5  -3  -5    6.09    1.44
   5  -3  -6    4.70    0.96
  -5   3  -6    4.77    0.72
  -5  -3   6    1.29    0.47
   5   3   6    2.65    1.17
  -5  -3   6    1.69    0.44
  -5  -3   6    1.49    0.65
  -5   3  -6    3.20    0.74
  -5   3  -6    5.46    1.50
   5  -3   6    2.78    0.55
  -5   3   6    2.32    1.70
  -5   3   6    1.50    0.56
  -5   3   6    3.40    0.96
   5  -3   6    2.41    0.57
  -5  -3  -6    4.43    1.48
   5   3  -6    4.95    1.69
   5  -3   6    1.74    0.82
  -5  -3   7   18.68    1.95
   5   3   7   18.25    1.94
  -5  -3   7   17.88    1.99
  -5  -3   7   17.71    3.02
   5   3   7   18.22    2.45
  -5   3  -7   25.18    3.21
  -5  -3   7   17.32    1.90
  -5  -3   7   18.90    2.40
  -5   3  -7   22.08    1.94
   5  -3   7   22.56    2.11
  -5   3   7   22.89    2.14
  -5   3   7   25.16    2.52
  -5   3   7   24.40    2.10
   5  -3   7   23.72    2.85
   5  -3   7   23.30    1.98
  -5  -3  -7   16.29    1.70
  -5  -3  -7   17.89    2.20
  -5  -3  -7   15.93    1.67
   5  -3   7   23.33    2.05
   5   3  -7   15.83    1.84
  -5   3   7   24.04    2.90
   5   3   8    6.40    0.90
  -5  -3   8    5.55    1.98
  -5  -3   8    5.65    1.50
  -5  -3   8    8.13    1.03
  -5  -3   8    7.00    0.88
  -5  -3   8    5.79    0.98
   5   3  -8    6.50    1.04
  -5  -3  -8    7.32    1.35
   5  -3   8    3.25    1.84
  -5  -3  -8    7.51    0.91
  -5  -3  -8    6.23    1.67
  -5   3   8    5.56    2.05
   5   3   9   16.52    1.73
  -5   3  -9   20.29    1.87
  -5  -3   9   15.71    1.78
   5   3   9   17.44    2.59
  -5  -3   9   15.74    3.14
  -5   3  -9   23.16    4.05
  -5  -3   9   16.69    1.70
   5  -3  -9   19.78    2.00
  -5  -3  -9   17.31    1.73
  -5  -3  -9   17.71    2.70
   5  -3   9   19.46    2.98
  -5   3   9   16.47    1.85
  -5  -3  -9   17.19    2.10
   5   3  -9   15.97    1.86
  -5  -3  -9   17.73    1.72
  -5   3   9   19.13    1.87
   5  -3   9   18.42    1.74
  -5   3   9   18.11    2.44
   5  -3   9   20.19    1.92
   5  -3 -10    9.86    1.24
  -5  -3  10    8.27    1.04
   5   3  10    6.82    0.94
  -5   3 -10    9.82    1.11
  -5  -3  10    7.34    0.90
  -5   3  10    9.44    1.12
  -5   3  10    7.54    1.04
   5   3 -10    7.70    1.10
  -5  -3 -10    8.82    0.98
   5  -3  10    7.26    0.93
  -5  -3  11    1.97    0.49
   5  -3 -11    2.17    0.61
   5   3  11    2.21    0.51
  -5  -3  11    1.93    0.60
   5  -3  11    3.51    0.55
  -5  -3 -11    1.60    0.35
   5  -3  11    2.86    0.57
   5   3 -11    1.49    0.43
  -5   3  11    2.93    0.65
  -5   3  11    3.11    0.61
  -5  -3 -11    1.16    0.41
  -5  -3 -11    2.26    0.41
  -5  -3  12    2.81    0.59
  -5   3 -12    3.46    0.45
   5   3  12    2.86    0.60
   5   3 -12    2.59    0.50
  -5  -3 -12    2.21    0.47
   5   4   0    0.40    0.34
  -5   4   0    0.20    0.28
  -5   4   0   -0.03    0.28
   5   4   0    0.37    0.18
  -5   4  -1   46.85    4.43
   5   4   1   43.55    3.75
  -5  -4   1   41.18    3.55
  -5   4  -1   46.61    4.23
  -5   4   1   38.82    3.69
   5   4  -1   49.09    4.47
  -5   4   1   43.25    3.72
  -5   4   1   41.53    4.04
  -5   4  -2   22.36    2.82
  -5   4  -2   23.40    2.59
  -5   4  -2   23.98    2.43
  -5   4   2   22.73    2.77
   5  -4   2   26.40    2.56
  -5   4   2   23.79    2.33
  -5   4   2   23.45    2.26
  -5   4  -3   58.67    5.45
   5   4   3   74.59    5.72
  -5   4  -3   58.73    5.48
  -5   4  -3   59.38    5.56
  -5   4  -3   62.54    5.26
   5   4   3   67.86    5.55
  -5  -4   3   70.39    5.90
  -5   4   3   62.23    5.64
   5  -4   3   65.51    5.93
  -5   4   3   59.36    5.70
  -5   4  -4   10.51    1.94
  -5   4  -4   11.50    1.35
   5   4   4   13.72    1.42
  -5   4  -4   12.38    1.80
  -5  -4   4   13.26    1.74
   5   4   4   11.65    1.45
   5   4  -4   14.01    2.15
  -5  -4  -4   13.60    1.44
  -5   4   4   11.33    2.26
  -5   4   4   12.31    1.44
   5  -4   4   11.20    1.25
  -5   4   4   11.79    1.50
  -5  -4  -4   13.48    1.38
   5  -4   4   13.17    1.75
  -5  -4   5    8.87    1.56
  -5  -4   5    7.30    1.08
  -5  -4   5    8.23    0.85
  -5   4  -5    3.74    1.27
  -5  -4   5    7.13    1.00
  -5   4  -5    3.88    0.79
   5   4   5    7.41    1.12
   5  -4  -5    3.90    0.83
  -5   4  -5    4.06    1.22
  -5   4   5    6.07    1.02
  -5  -4  -5    5.53    0.78
   5   4  -5    7.11    1.73
  -5  -4  -5    5.23    1.60
   5  -4   5    5.67    0.79
   5  -4   5    5.50    0.83
  -5   4   5    7.55    1.23
  -5   4   5    4.40    1.04
   5  -4   5    5.92    1.32
  -5   4   5    5.04    1.83
  -5   4  -6    8.44    1.01
   5  -4  -6    9.95    1.35
  -5   4  -6    8.73    2.21
  -5  -4   6    7.86    0.94
  -5   4  -6    6.49    1.06
  -5   4  -6   11.12    2.44
  -5  -4   6    6.91    0.84
  -5   4   6    7.41    1.01
  -5  -4  -6    7.73    1.41
   5  -4   6    5.84    0.92
   5  -4   6    8.41    0.90
   5   4  -6    4.40    2.62
  -5   4   6    5.87    1.12
  -5   4   6    9.24    1.50
  -5  -4  -6    7.14    0.86
  -5  -4   7   34.94    2.92
   5  -4  -7   29.88    2.96
  -5   4  -7   28.50    2.95
   5  -4  -7   31.40    3.20
   5   4   7   35.93    3.47
  -5   4  -7   30.19    2.86
  -5  -4   7   34.53    2.84
   5   4   7   35.31    2.91
  -5   4  -7   31.62    4.23
  -5  -4   7   37.60    2.99
  -5   4   7   30.47    2.96
  -5   4   7   29.19    3.28
  -5  -4  -7   32.88    2.76
  -5   4   7   28.72    2.99
  -5  -4  -7   32.88    2.84
   5   4  -7   31.71    2.98
   5  -4   7   28.73    2.94
  -5  -4  -7   37.84    3.47
   5  -4   7   29.41    2.83
   5  -4   7   31.97    3.72
  -5   4  -8   12.04    1.61
   5   4   8   14.30    1.39
  -5   4  -8   12.41    1.49
  -5  -4   8   14.47    1.33
  -5  -4   8   15.06    3.24
   5   4   8   12.63    2.08
  -5  -4   8   12.59    1.45
  -5   4  -8   12.61    3.19
   5  -4  -8   12.68    1.77
   5   4  -8   14.85    1.59
  -5   4   8   11.79    1.45
  -5  -4  -8   15.87    2.08
  -5  -4  -8   15.80    1.40
  -5   4   8   11.93    1.83
   5  -4   8    9.60    2.18
  -5   4   8   11.95    1.45
   5  -4   8   12.48    1.34
  -5  -4  -8   13.87    1.46
   5  -4   8   11.44    1.46
  -5   4  -9    1.94    0.61
   5   4   9    1.77    1.23
   5  -4  -9    1.62    0.57
  -5   4  -9   -2.51    2.60
   5  -4  -9    1.33    0.75
  -5  -4   9    3.69    2.46
  -5   4  -9    1.79    0.52
   5  -4   9    2.55    2.88
  -5   4   9    1.31    0.49
  -5   4   9    2.51    1.40
   5   4  -9    2.39    0.77
  -5  -4  -9    2.82    0.73
   5  -4   9    1.44    0.55
  -5  -4  -9    2.62    1.23
  -5  -4  -9    3.65    1.07
  -5   4   9    0.83    0.48
   5  -4   9    1.07    0.38
   5  -4 -10    9.61    1.24
  -5   4 -10    9.38    1.12
  -5  -4  10    8.89    0.90
   5   4  10    8.99    1.00
  -5   4  10    6.26    1.38
  -5  -4 -10    8.89    1.35
  -5   4  10    8.39    1.11
  -5  -4 -10    9.99    0.97
   5  -4  10    7.78    1.03
   5   4 -10    8.59    1.14
  -5  -4 -10    9.37    1.02
   5  -4 -11    0.48    0.45
   5   4  11    0.57    0.28
   5  -4 -11    0.51    0.42
  -5  -4  11    0.92    0.34
  -5   4 -11    0.42    0.29
  -5   4 -11    0.93    0.38
  -5  -4 -11    0.54    0.26
   5  -4  11    0.23    0.30
   5  -4  11    0.55    0.30
  -5   4  11    0.42    0.41
  -5  -4 -11    0.59    0.46
   5   4 -11    0.87    0.38
  -5   4 -12    7.62    0.93
   5   4  12   10.15    0.85
   5   4  12    9.05    0.97
   5  -4 -12    8.24    1.04
   5   4 -12   10.10    0.93
  -5  -4 -12   10.59    1.01
  -5   4  12    8.29    1.06
   5  -4  12    7.38    0.81
   5   5   0    9.10    0.88
  -5   5   0    7.80    1.46
  -5   5   0    7.69    1.05
  -5   5   0    7.34    1.09
   5   5   0    7.86    1.22
  -5   5  -1   48.08    4.63
  -5   5  -1   49.37    4.31
   5   5   1   56.70    4.85
  -5   5  -1   46.23    4.37
   5   5   1   52.46    4.55
  -5   5   1   52.62    4.71
  -5   5   1   54.91    4.61
   5   5  -1   50.93    4.69
  -5   5   1   49.95    5.06
  -5   5  -2   71.27    6.19
  -5   5  -2   65.92    5.57
   5   5   2   72.86    6.33
  -5   5  -2   71.63    6.22
   5  -5  -2   60.61    5.56
  -5   5  -2   71.45    6.00
  -5   5  -2   69.48    5.86
  -5   5   2   74.52    6.32
  -5   5   2   71.52    6.86
   5   5  -2   60.49    6.18
   5  -5   2   72.56    6.45
  -5   5   2   75.03    6.21
  -5   5  -3  217.02   17.78
  -5   5  -3  225.53   17.98
   5   5   3  215.87   16.86
  -5  -5   3  197.29   16.82
  -5   5  -3  214.14   17.89
  -5   5  -3  206.88   17.21
  -5  -5   3  203.85   17.19
   5   5   3  206.81   17.24
  -5   5   3  219.49   17.07
   5  -5   3  217.88   17.39
   5   5  -3  210.45   18.16
   5  -5   3  206.49   16.87
  -5   5   3  224.13   17.24
  -5   5   3  205.88   17.82
  -5   5  -4   11.09    1.78
  -5   5  -4   10.95    1.99
  -5  -5   4    7.08    1.28
   5   5   4    7.08    1.01
  -5   5  -4    8.91    1.15
  -5   5   4    8.81    1.16
  -5   5   4    5.44    1.84
  -5   5   4    9.59    1.33
   5  -5   4    8.67    1.46
   5  -5   4    8.29    0.96
   5   5  -4    7.00    1.68
  -5   5  -5   11.48    2.27
  -5  -5   5   14.38    1.48
  -5  -5   5   14.19    1.39
  -5   5  -5   11.29    2.47
   5   5   5   15.02    1.59
  -5  -5   5   14.72    2.01
  -5  -5  -5   16.11    1.62
  -5  -5  -5   15.95    1.58
   5  -5   5    9.74    1.30
  -5   5   5   11.57    1.64
  -5   5   5   11.62    1.36
  -5   5   5   12.01    1.74
  -5  -5  -5   16.89    1.94
   5   5  -5   17.16    2.78
   5  -5   5   12.87    1.93
  -5  -5   6    8.36    1.00
  -5  -5   6    7.01    0.97
   5  -5  -6    6.66    1.07
  -5  -5   6    8.25    0.93
  -5   5  -6    7.53    1.10
  -5  -5   6    8.56    0.99
  -5   5  -6    6.57    0.95
   5  -5  -6    6.70    1.25
   5   5   6    9.96    1.39
  -5   5  -6    6.92    2.14
  -5   5  -6    5.87    1.95
  -5  -5   6    8.82    1.85
  -5  -5   6    8.40    1.05
  -5  -5   6    8.84    1.15
  -5   5   6    8.31    1.31
   5  -5   6    8.41    1.06
  -5  -5  -6    7.68    0.95
   5  -5   6    7.20    0.94
   5  -5   6    7.97    1.69
  -5  -5  -6    7.16    0.77
  -5   5   6    8.09    1.08
  -5   5   6    7.96    1.92
  -5  -5  -6    8.20    1.41
  -5  -5  -6    6.53    1.35
  -5  -5  -6    7.14    1.14
  -5  -5  -6    6.11    1.28
   5   5  -6    9.68    2.44
   5   5   7   27.31    2.79
   5   5   7   29.76    3.29
  -5  -5   7   27.99    3.91
  -5  -5   7   31.46    2.87
  -5  -5   7   28.11    2.83
  -5  -5  -7   23.98    2.22
  -5  -5  -7   21.72    2.51
  -5   5   7   34.94    3.11
   5  -5   7   37.92    3.96
   5   5  -7   23.45    2.57
  -5  -5  -7   23.96    2.11
   5  -5   7   37.69    2.84
  -5  -5  -7   24.95    2.90
  -5   5  -8   13.81    1.64
  -5  -5   8   16.11    3.07
   5   5   8   18.24    2.31
   5  -5  -8   14.02    1.93
  -5  -5   8   19.21    1.71
  -5  -5   8   15.25    1.62
   5   5   8   15.27    1.57
  -5   5  -8   12.06    3.54
  -5   5  -8   14.94    1.77
  -5  -5   8   16.15    1.47
   5  -5   8   14.61    1.67
  -5  -5  -8   17.33    2.05
   5   5  -8   16.13    1.73
  -5  -5  -8   18.74    1.66
  -5   5   8   13.98    1.68
  -5  -5  -8   15.88    1.48
   5  -5   8   13.03    1.51
   5  -5   8   15.12    2.75
  -5  -5  -8   16.98    2.41
  -5   5   8   15.70    2.18
   5  -5  -9    7.67    1.29
  -5   5  -9    8.89    1.09
   5  -5  -9    8.86    1.20
  -5   5  -9    7.23    1.17
  -5   5  -9    4.75    4.29
  -5   5   9    8.73    1.13
   5  -5   9    8.35    0.96
   5  -5   9    3.61    2.11
  -5   5   9    8.69    1.19
  -5   5   9    4.82    1.37
   5  -5   9    6.18    0.99
  -5   5 -10    0.84    0.55
   5   5  10    1.35    0.38
  -5   5 -10    0.35    0.33
   5  -5 -10    1.13    0.48
  -5  -5  10    0.97    0.39
  -5  -5 -10    1.58    0.42
   5   5 -10    1.35    0.61
  -5  -5 -10    1.04    0.60
   5   5 -10    0.44    0.45
  -5  -5 -10    1.06    0.45
   5  -5  10    0.52    0.39
   5  -5  10    0.57    0.32
  -5   5  10    0.44    0.40
   5  -5 -11    9.50    1.38
  -5   5  11    6.86    0.90
   5   5 -11   12.34    1.29
   5  -5  11    7.00    0.79
   5  -5  11    7.50    0.84
  -5  -5 -11   12.49    1.12
  -5  -5 -11   12.86    1.25
   5   5  12    7.15    0.71
   5  -5 -12    7.55    0.79
  -5   5 -12    8.37    0.82
  -5   5  12    7.70    0.78
  -5  -5 -12    9.50    0.84
   5   6   0    0.81    0.59
   5   6   0    1.60    0.42
  -5   6   0    1.75    0.47
  -5   6   0    1.43    0.55
  -5   6   0    3.21    1.08
  -5   6  -1   77.49    6.92
   5  -6  -1   92.91    6.87
   5   6   1   63.97    5.77
  -5   6  -1   83.99    7.56
   5   6   1   66.73    6.18
  -5   6  -1   82.97    6.84
  -5   6  -1   71.35    6.56
   5  -6   1   75.04    5.71
   5   6  -1   71.71    7.21
  -5   6   1   69.56    6.02
   5  -6   1   68.16    6.08
  -5   6   1   68.90    5.86
   5  -6  -2   24.58    2.40
  -5   6  -2   25.62    2.41
  -5   6  -2   25.88    2.78
   5   6   2   26.89    2.63
  -5   6  -2   27.04    3.16
  -5  -6   2   27.44    2.51
  -5   6  -2   26.52    3.03
   5   6   2   28.26    2.82
  -5   6   2   23.65    3.49
  -5   6   2   26.22    2.58
   5  -6   2   25.68    2.82
   5   6  -2   28.06    3.19
  -5   6   2   26.06    2.72
   5  -6   2   27.47    2.38
  -5   6  -3    2.10    0.89
  -5   6  -3    3.20    0.67
   5   6   3    3.18    0.89
  -5   6  -3    4.38    1.01
  -5   6  -3    1.52    1.13
  -5   6   3    2.23    0.67
   5  -6   3    2.55    0.53
   5  -6   3    1.78    0.80
  -5   6   3    2.76    0.81
   5  -6  -4    3.99    0.83
  -5   6  -4    4.07    0.82
  -5   6  -4    5.41    1.97
  -5   6  -4    5.11    1.60
  -5  -6   4    4.14    0.60
   5   6   4    3.09    0.71
  -5  -6   4    4.67    1.11
   5   6   4    2.73    0.86
  -5  -6   4    4.25    0.63
  -5   6   4    6.25    1.19
  -5  -6  -4    3.22    0.67
   5  -6   4    4.25    0.64
   5  -6   4    4.92    0.70
  -5  -6  -4    3.06    0.67
  -5   6   4    4.89    0.91
   5  -6   4    3.02    0.91
   5  -6   4    4.07    0.80
  -5  -6  -4    4.08    1.01
   5   6  -4    3.86    1.54
  -5   6  -5   13.22    1.51
  -5  -6   5   15.26    1.50
  -5  -6   5   15.00    1.61
  -5   6  -5   11.30    2.70
  -5   6  -5   14.69    2.63
  -5  -6   5   15.20    1.49
   5  -6  -5   14.63    1.81
  -5  -6   5   13.65    1.52
  -5  -6   5   13.40    2.10
   5   6   5   13.39    2.28
  -5  -6   5   13.37    1.44
   5   6   5   14.88    1.69
   5  -6  -5   13.78    1.52
  -5   6   5   16.05    1.60
  -5   6   5   16.83    2.14
  -5  -6  -5   13.16    1.76
   5  -6   5   15.25    1.56
   5  -6   5   12.74    2.62
  -5  -6  -5   11.65    1.30
  -5  -6  -5   11.45    1.36
   5  -6   5   14.68    1.44
  -5   6   5   16.71    1.87
   5  -6   5   16.13    1.56
  -5  -6  -5   10.97    1.28
  -5  -6  -5   12.14    1.31
  -5   6  -6   21.73    3.73
   5  -6  -6   20.55    2.18
  -5   6  -6   18.38    1.74
  -5  -6   6   15.52    1.60
  -5  -6   6   14.88    1.57
  -5  -6   6   13.97    1.61
   5  -6  -6   17.37    1.83
  -5   6  -6   19.36    3.79
  -5  -6   6   16.69    1.62
  -5   6  -6   17.03    1.88
  -5  -6   6   14.45    1.64
   5   6   6   13.65    1.91
  -5  -6  -6   17.61    2.20
  -5   6   6   19.74    2.11
  -5  -6  -6   14.06    1.55
   5  -6   6   17.89    1.72
  -5  -6  -6   15.45    1.47
   5  -6   6   16.05    2.52
  -5   6   6   19.25    1.80
   5  -6   6   17.59    1.60
  -5  -6  -6   15.65    1.66
  -5   6  -7   15.94    2.06
   5   6   7   24.21    2.77
  -5  -6   7   29.13    2.71
  -5   6  -7   10.42    3.18
   5  -6  -7   18.98    2.11
  -5  -6   7   23.09    2.38
   5   6   8   24.30    2.32
  -5  -6   8   22.92    2.40
  -5  -6   8   27.26    3.77
  -5   6  -8   29.61    2.49
   5  -6  -8   28.04    2.81
  -5   6  -8   26.04    2.61
  -5  -6   8   26.77    2.40
   5   6   8   24.87    3.01
  -5  -6  -8   26.19    3.34
   5   6  -8   25.04    2.82
   5  -6   8   23.57    2.41
  -5  -6  -8   24.86    2.18
   5  -6   8   25.83    3.90
  -5   6   8   27.33    2.53
   5  -6   8   26.48    2.32
  -5  -6  -8   22.43    2.37
  -5   6   8   26.42    3.00
  -5   6  -9    9.04    1.28
   5  -6  -9   10.06    1.30
  -5   6  -9    8.36    1.17
   5   6   9   11.22    1.12
  -5  -6   9   12.38    1.22
   5  -6  -9    8.56    1.38
  -5  -6  -9   11.96    2.05
   5  -6   9    7.98    1.13
   5   6  -9   10.59    1.26
  -5   6   9    9.12    1.28
   5  -6   9    9.01    1.09
  -5  -6  -9   10.69    1.26
  -5  -6  -9   11.55    1.17
   5  -6 -10    9.89    1.38
   5   6  10   11.77    1.09
  -5  -6  10   11.61    1.18
  -5  -6 -10   14.48    1.40
   5   6 -10   13.22    1.51
   5   6 -10   14.72    1.53
   5  -6  10    8.96    1.05
  -5   6  10    9.43    1.21
  -5  -6 -10   13.55    1.30
   5  -6  10    9.93    1.14
  -5  -6 -10   12.32    1.65
   5  -6 -11    0.67    0.37
  -5  -6  11    0.87    0.28
  -5  -6  11    0.97    0.48
   5  -6 -11    0.75    0.34
  -5   6 -11    0.54    0.32
   5   6  11    0.82    0.28
   5  -6  11    0.69    0.25
  -5  -6 -11    0.86    0.32
   5   6 -11    0.28    0.31
  -5   6  11    0.53    0.38
  -5  -6 -11    0.82    0.27
   5  -7   0    9.62    1.07
  -5   7   0   10.17    1.29
  -5   7   0    8.41    1.05
  -5   7   0    9.15    1.40
  -5   7   0    7.88    2.01
   5   7   0    9.84    1.66
   5  -7  -1   41.35    3.69
  -5   7  -1   38.11    4.56
  -5   7  -1   41.13    4.05
  -5   7  -1   43.34    3.95
  -5   7  -1   39.92    3.67
  -5   7   1   41.14    3.95
   5  -7   1   37.23    3.96
   5   7  -1   49.09    3.65
  -5   7   1   44.32    3.79
   5  -7   1   42.62    3.57
  -5   7  -2   62.84    5.50
   5   7   2   52.16    5.24
   5  -7  -2   56.24    4.98
  -5   7  -2   59.74    4.95
   5   7   2   56.51    5.59
  -5   7  -2   60.99    5.98
   5  -7   2   66.75    5.07
   5   7  -2   52.12    5.80
   5  -7   2   56.75    5.51
  -5   7   2   64.22    5.29
  -5   7   2   63.96    5.52
   5   7   3    4.62    1.19
   5  -7  -3    2.04    0.61
   5  -7  -3    1.74    0.59
  -5   7  -3    0.69    0.86
  -5  -7   3    4.18    0.65
   5   7   3    4.93    1.27
  -5  -7   3    3.48    0.60
  -5  -7   3    5.30    0.95
  -5   7  -3    2.29    0.60
  -5  -7   3    4.64    0.69
  -5   7  -3    1.42    0.84
  -5   7  -3    1.44    1.32
  -5  -7  -3    2.87    0.60
   5   7  -3    3.84    1.27
  -5  -7   4    5.24    1.25
  -5   7  -4   12.12    3.00
   5   7   4    5.34    0.79
  -5  -7   4    6.38    0.75
   5   7   4    3.54    1.22
  -5  -7   4    5.95    0.80
  -5  -7   4    5.56    0.77
  -5  -7   4    5.75    0.90
  -5   7  -4    8.53    1.57
   5   7   4    6.56    1.50
  -5  -7  -4    4.57    0.88
  -5  -7  -4    5.58    0.80
   5  -7   4    9.66    1.70
   5   7  -4    3.14    1.46
  -5  -7  -4    6.68    1.20
   5   7   5   18.60    2.65
   5  -7  -5   15.05    1.91
   5  -7  -5   12.50    1.64
  -5   7  -5   13.79    1.54
  -5  -7   5   16.83    1.47
  -5   7  -5   13.90    1.69
   5  -7  -5   13.25    1.65
  -5  -7  -5   16.82    1.54
  -5  -7  -5   17.10    1.54
   5  -7   5   12.54    1.41
  -5  -7  -5   15.81    1.63
   5  -7   5   11.98    1.32
  -5   7   5   13.88    1.75
   5  -7   5   13.66    2.27
  -5   7   5   11.46    2.18
  -5   7   5   13.13    1.51
   5  -7   5   11.46    1.47
  -5  -7   6    8.68    1.01
  -5   7  -6    8.39    1.11
  -5  -7   6    9.07    1.02
  -5   7  -6    8.39    1.29
   5  -7  -6    8.17    1.24
   5   7   6    7.85    1.37
  -5  -7   6    9.00    1.10
  -5  -7   6    9.85    1.90
  -5  -7   6    8.89    1.05
   5  -7  -6    8.34    1.42
  -5   7   6    8.57    1.48
   5  -7   6    8.30    1.91
  -5   7   6    8.16    1.59
   5  -7   6    7.35    1.07
  -5  -7  -6    6.81    1.40
  -5  -7  -6    9.96    1.67
  -5  -7  -6    6.92    1.14
   5  -7   6    8.03    1.06
  -5  -7  -6    8.26    1.05
  -5  -7   7   13.74    1.48
   5  -7  -7   16.74    1.77
  -5  -7   7   15.10    1.56
  -5  -7   7   16.56    1.68
  -5  -7   7   14.58    1.55
   5   7   7   16.85    2.09
  -5   7  -7   16.25    1.62
   5  -7  -7   14.14    1.94
  -5   7  -7   16.02    1.81
  -5  -7   7   15.11    2.57
   5  -7   7   14.47    3.05
  -5  -7  -7   13.77    1.54
  -5  -7  -7   15.46    2.42
  -5  -7  -7   11.38    1.82
  -5  -7  -7   14.18    1.59
   5  -7   7   14.62    1.50
  -5   7   7   15.50    1.70
   5  -7   7   14.79    1.61
  -5   7   7   16.50    2.17
  -5  -7   8   11.61    2.56
  -5   7  -8    5.00    1.07
   5   7   8    8.26    0.97
  -5  -7   8    9.46    1.29
  -5  -7  -8    9.22    2.37
  -5   7   8    5.95    1.16
   5  -7   8    4.02    2.74
  -5   7   8    6.58    2.08
  -5   7  -9    0.80    0.51
   5  -7  -9    0.47    0.47
   5   7   9    1.58    0.41
   5  -7  -9    1.19    0.50
  -5   7  -9    0.66    0.38
  -5  -7  -9    1.62    0.52
  -5   7   9    0.91    0.49
   5  -7   9    0.98    0.35
   5  -7   9    0.53    0.35
  -5  -7  -9    1.48    0.43
  -5  -7  -9    1.61    1.32
  -5   7 -10    6.45    1.12
   5  -7 -10    8.22    1.06
  -5   7 -10    6.37    0.80
  -5  -7  10    6.97    0.82
  -5   7 -10    8.74    0.93
   5   7  10    5.87    0.74
   5   7 -10    6.18    1.35
   5  -7  10    5.52    0.79
  -5  -7 -10    6.51    1.26
  -5   7  10    7.36    1.07
   5  -7  10    6.37    0.71
   5  -7 -11    0.43    0.32
   5  -7 -11    0.86    0.37
  -5   7 -11    0.72    0.31
   5   7  11    0.21    0.30
  -5   7  11    0.48    0.27
  -5  -7 -11    0.58    0.28
  -5  -7 -11    0.44    0.28
   5  -8   0   17.26    1.73
  -5  -8   0   15.78    1.55
   5  -8   0   17.24    1.65
  -5   8   0   17.25    2.03
  -5  -8   0   13.49    1.55
  -5   8   0   15.10    1.58
   5   8   0   16.14    1.74
  -5   8   0   17.29    1.86
   5  -8   0   12.15    2.39
  -5  -8   0   15.46    1.57
   5   8   0   14.46    2.35
  -5  -8   1   33.97    3.21
  -5  -8   1   27.80    2.66
  -5  -8   1   31.35    2.58
  -5   8  -1   24.37    2.66
  -5   8  -1   22.01    2.77
   5  -8  -1   22.50    2.40
  -5  -8   1   27.90    2.50
   5   8   1   31.97    2.85
  -5   8  -1   22.62    2.38
  -5  -8   1   30.57    2.58
   5   8   1   32.83    3.50
   5  -8  -1   24.65    2.49
  -5  -8  -1   26.65    2.36
   5  -8   1   28.06    3.01
  -5   8   1   25.87    2.77
   5  -8   1   28.37    2.60
   5   8  -1   28.00    2.43
  -5   8   1   25.83    2.99
   5   8  -1   30.15    3.49
   5  -8   1   24.66    3.03
   5  -8   1   23.10    2.56
  -5  -8  -1   29.99    2.87
  -5  -8  -1   28.31    2.37
  -5  -8   2    7.34    1.01
   5  -8  -2    5.15    0.89
  -5  -8   2    5.56    1.25
   5  -8  -2    5.19    1.36
  -5  -8   2    4.65    0.71
  -5  -8  -2    4.41    1.08
[truncated: 764,851 more chars]
